# Supplementary material for: 2,4-Bis(morpholin-4-yl)-6-phen­oxy-1,3,5-triazine
Source: Acta Crystallogr Sect E Struct Rep Online. 2011 Aug 27;67(Pt 9):o2451. doi: 10.1107/S1600536811034088 (PMC3200637; doi:10.1107/S1600536811034088)
Supplement: Supplementary file 1 [file e-67-o2451-sup1.cif]

##############################################################################
#                                                                            #
# This CIF contains the data in a paper accepted for publication in          #
# Acta Crystallographica Section E. It conforms to the requirements of       #
# Notes for Authors for Acta Crystallographica Section E, and has been       #
# peer reviewed under the auspices of the IUCr Commission on Journals.       #
#                                                                            #
# Full details of the Crystallographic Information File format               #
# are given in the paper "The Crystallographic Information File (CIF):       #
# a New Standard Archive File for Crystallography" by S. R. Hall, F. H.      #
# Allen and I. D. Brown [Acta Cryst. (1991), A47, 655-685].                  #
#                                                                            #
# The current version of the core CIF dictionary is obtainable from          #
# ftp://ftp.iucr.org/pub/cif_core.dic.                                       #
#                                                                            #
# Software is freely available for graphical display of the structure(s)     #
# in this CIF. For information consult the CIF software page                 #
# http://www.iucr.org/resources/cif/software.                                #
#                                                                            #
# This file may be used for bona fide research purposes within the           #
# scientific community so long as proper attribution is given to the journal # 
# article from which it was obtained.                                        #
#                                                                            #
##############################################################################
data_global
_audit_creation_method     SHELXL97
_journal_date_recd_electronic     2011-08-07
_journal_date_accepted     2011-08-19
_journal_name_full     'Acta Crystallographica, Section E'
_journal_year     2011
_journal_volume     67
_journal_issue      9
_journal_page_first     o2451
_journal_page_last     o2451
_journal_paper_category     QO
_journal_coeditor_code     BT5604
_publ_contact_author_name     'G. Chakkaravarthi'
_publ_contact_author_address
;
Department of Physics
CPCL Polytechnic College
Chennai 600 068
India
;
_publ_contact_author_email     'chakkaravarthi_2005@yahoo.com'
_publ_contact_author_fax     ?
_publ_contact_author_phone     '09940334668'
_publ_section_title
;
2,4-Bis(morpholin-4-yl)-6-phenoxy-1,3,5-triazine
;
loop_
    _publ_author_name
    _publ_author_address
    'Jasmine P. Vennila'
;
Department of Physics,
Panimalar Institute of Technology,
Chennai 602 103,
India
;
    'D. John Thiruvadigal'
;
Department of Physics,
SRM University,
Kattankulathur Campus,
Chennai,
India
;
    'Helen P. Kavitha'
;
Department of Chemistry,
SRM University,
Ramapuram Campus
Chennai 600 089,
India
;
    'G. Chakkaravarthi'
;
Department of Physics,
CPCL Polytechnic College,
Chennai 600 068,
India
;
    'V. Manivannan'
;
Department of Research and Development,
PRIST University,
Vallam,
Thanjavur 613 403,
Tamil Nadu,
India
;
_publ_section_synopsis     .
data_I
_audit_creation_method     SHELXL-97
_chemical_name_systematic
;
2,4-Bis(morpholin-4-yl)-6-phenoxy-1,3,5-triazine
;
_chemical_name_common     ?
_chemical_formula_moiety     'C17 H21 N5 O3'
_chemical_formula_sum     'C17 H21 N5 O3'
_chemical_formula_iupac     'C17 H21 N5 O3'
_chemical_formula_weight     343.39
_chemical_melting_point     ?
_symmetry_cell_setting     orthorhombic
_symmetry_space_group_name_H-M     'P 21 21 21 '
_symmetry_space_group_name_Hall     'P 2ac 2ab'
loop_
    _symmetry_equiv_pos_as_xyz
    'x, y, z'
    '-x+1/2, -y, z+1/2'
    'x+1/2, -y+1/2, -z'
    '-x, y+1/2, -z+1/2'
_cell_length_a     8.6788(5)
_cell_length_b     11.2461(5)
_cell_length_c     17.9778(10)
_cell_angle_alpha     90.00
_cell_angle_beta     90.00
_cell_angle_gamma     90.00
_cell_volume     1754.68(16)
_cell_formula_units_Z     4
_cell_measurement_reflns_used     5915
_cell_measurement_theta_min     2.3
_cell_measurement_theta_max     26.2
_cell_measurement_temperature     295(2)
_exptl_crystal_description     block
_exptl_crystal_colour     colourless
_exptl_crystal_size_max     0.30
_exptl_crystal_size_mid     0.24
_exptl_crystal_size_min     0.20
_exptl_crystal_density_diffrn     1.300
_exptl_crystal_density_meas     ?
_exptl_crystal_density_method     'not measured'
_exptl_crystal_F_000     728
_exptl_absorpt_coefficient_mu     0.092
_exptl_absorpt_correction_type     multi-scan
_exptl_absorpt_process_details     '(SADABS; Sheldrick, 1996)'
_exptl_absorpt_correction_T_min     0.9729
_exptl_absorpt_correction_T_max     0.9818
_exptl_special_details     ?
_diffrn_ambient_temperature     295(2)
_diffrn_radiation_type     MoK\a
_diffrn_radiation_wavelength     0.71073
_diffrn_radiation_source     'fine-focus sealed tube'
_diffrn_radiation_monochromator     graphite
_diffrn_measurement_device_type     'Bruker Kappa APEXII'
_diffrn_measurement_method     '\w and \f'
_diffrn_detector_area_resol_mean     ?
_diffrn_reflns_number     18679
_diffrn_reflns_av_R_equivalents     0.0313
_diffrn_reflns_av_sigmaI/netI     0.0178
_diffrn_reflns_theta_min     2.14
_diffrn_reflns_theta_max     26.28
_diffrn_reflns_theta_full     26.28
_diffrn_measured_fraction_theta_max     0.992
_diffrn_measured_fraction_theta_full     0.992
_diffrn_reflns_limit_h_min     -10
_diffrn_reflns_limit_h_max     10
_diffrn_reflns_limit_k_min     -12
_diffrn_reflns_limit_k_max     14
_diffrn_reflns_limit_l_min     -22
_diffrn_reflns_limit_l_max     22
_diffrn_standards_number     0
_diffrn_standards_interval_count     ?
_diffrn_standards_interval_time     0
_diffrn_standards_decay_%     ?
_refine_special_details     ?
_reflns_number_total     2028
_reflns_number_gt     1613
_reflns_threshold_expression     >2\s(I)
_refine_ls_structure_factor_coef     Fsqd
_refine_ls_matrix_type     full
_refine_ls_R_factor_all     0.0542
_refine_ls_R_factor_gt     0.0410
_refine_ls_wR_factor_gt     0.1054
_refine_ls_wR_factor_ref     0.1154
_refine_ls_goodness_of_fit_ref     1.047
_refine_ls_restrained_S_all     1.047
_refine_ls_number_reflns     2028
_refine_ls_number_parameters     272
_refine_ls_number_restraints     0
_refine_ls_hydrogen_treatment     constr
_refine_ls_weighting_scheme     calc
_refine_ls_weighting_details
         'calc w=1/[\s^2^(Fo^2^)+(0.0642P)^2^+0.2172P] where P=(Fo^2^+2Fc^2^)/3'
_atom_sites_solution_hydrogens     geom
_atom_sites_solution_primary     direct
_atom_sites_solution_secondary     difmap
_refine_ls_shift/su_max     0.000
_refine_ls_shift/su_mean     0.000
_refine_diff_density_max     0.164
_refine_diff_density_min     -0.139
_refine_ls_extinction_method     none
_refine_ls_extinction_coef     ?
loop_
    _atom_type_symbol
    _atom_type_description
    _atom_type_scat_dispersion_real
    _atom_type_scat_dispersion_imag
    _atom_type_scat_source
    'C' 'C' 0.0033 0.0016
                         'International Tables Vol C Tables 4.2.6.8 and 6.1.1.4'
    'H' 'H' 0.0000 0.0000
                         'International Tables Vol C Tables 4.2.6.8 and 6.1.1.4'
    'N' 'N' 0.0061 0.0033
                         'International Tables Vol C Tables 4.2.6.8 and 6.1.1.4'
    'O' 'O' 0.0106 0.0060
                         'International Tables Vol C Tables 4.2.6.8 and 6.1.1.4'
_computing_data_collection     'APEX2 (Bruker, 2004)'
_computing_cell_refinement     'SAINT (Bruker, 2004)'
_computing_data_reduction     'SAINT (Bruker, 2004)'
_computing_structure_solution     'SHELXS97 (Sheldrick, 2008)'
_computing_structure_refinement     'SHELXL97 (Sheldrick, 2008)'
_computing_molecular_graphics     'PLATON (Spek, 2009)'
_computing_publication_material     'SHELXL97 (Sheldrick, 2008)'
loop_
    _atom_site_type_symbol
    _atom_site_label
    _atom_site_fract_x
    _atom_site_fract_y
    _atom_site_fract_z
    _atom_site_U_iso_or_equiv
    _atom_site_adp_type
    _atom_site_calc_flag
    _atom_site_refinement_flags
    _atom_site_occupancy
    _atom_site_symmetry_multiplicity
    _atom_site_disorder_assembly
    _atom_site_disorder_group
    O O1 0.2358(3) 0.06378(14) 0.28176(9) 0.0714(6) Uani d . 1 1 . .
    O O2 0.2262(3) 0.28572(15) 0.65046(9) 0.0675(6) Uani d . 1 1 . .
    N N1 0.2683(3) -0.08734(16) 0.35905(11) 0.0546(6) Uani d . 1 1 . .
    N N2 0.3107(3) -0.05145(16) 0.48804(11) 0.0585(6) Uani d . 1 1 . .
    N N3 0.2685(3) 0.11092(15) 0.40465(9) 0.0504(5) Uani d . 1 1 . .
    N N4 0.3066(4) 0.14047(16) 0.52974(11) 0.0696(8) Uani d . 1 1 . .
    N N5 0.3017(4) -0.24105(17) 0.44123(12) 0.0736(8) Uani d . 1 1 . .
    C C1 0.2359(4) 0.1847(2) 0.26391(12) 0.0534(7) Uani d . 1 1 . .
    C C2 0.3713(4) 0.2430(3) 0.25415(18) 0.0691(8) Uani d . 1 1 . .
    H H2 0.4647 0.2052 0.2634 0.083 Uiso calc R 1 1 . .
    C C3 0.3672(5) 0.3596(3) 0.23017(18) 0.0786(10) Uani d . 1 1 . .
    H H3 0.4591 0.4006 0.2229 0.094 Uiso calc R 1 1 . .
    C C4 0.2318(5) 0.4150(3) 0.21713(15) 0.0771(10) Uani d . 1 1 . .
    H H4 0.2307 0.4939 0.2017 0.092 Uiso calc R 1 1 . .
    C C5 0.0974(5) 0.3553(3) 0.22666(19) 0.0813(10) Uani d . 1 1 . .
    H H5 0.0043 0.3934 0.2171 0.098 Uiso calc R 1 1 . .
    C C6 0.0975(4) 0.2388(3) 0.25034(18) 0.0687(8) Uani d . 1 1 . .
    H H6 0.0055 0.1978 0.2570 0.082 Uiso calc R 1 1 . .
    C C7 0.2598(3) 0.02907(19) 0.35318(12) 0.0487(6) Uani d . 1 1 . .
    C C8 0.2933(3) -0.1225(2) 0.42922(13) 0.0543(6) Uani d . 1 1 A .
    C C9 0.2951(3) 0.06457(19) 0.47306(12) 0.0513(6) Uani d . 1 1 . .
    C C10 0.3399(5) 0.1037(2) 0.60578(14) 0.0746(10) Uani d . 1 1 . .
    H H10A 0.4439 0.1271 0.6191 0.089 Uiso calc R 1 1 . .
    H H10B 0.3325 0.0178 0.6098 0.089 Uiso calc R 1 1 . .
    C C11 0.2281(5) 0.1604(2) 0.65710(14) 0.0734(9) Uani d . 1 1 . .
    H H11A 0.1258 0.1298 0.6468 0.088 Uiso calc R 1 1 . .
    H H11B 0.2542 0.1392 0.7079 0.088 Uiso calc R 1 1 . .
    C C12 0.1844(4) 0.3172(2) 0.57681(16) 0.0715(9) Uani d . 1 1 . .
    H H12A 0.1807 0.4031 0.5726 0.086 Uiso calc R 1 1 . .
    H H12B 0.0822 0.2866 0.5662 0.086 Uiso calc R 1 1 . .
    C C13 0.2946(5) 0.2695(2) 0.52140(14) 0.0703(9) Uani d . 1 1 . .
    H H13A 0.2596 0.2888 0.4716 0.084 Uiso calc R 1 1 . .
    H H13B 0.3950 0.3057 0.5287 0.084 Uiso calc R 1 1 . .
    C C14 0.2687(13) -0.3314(8) 0.3851(5) 0.078(3) Uani d P 0.701(10) 1 A 1
    H H14A 0.1642 -0.3603 0.3914 0.093 Uiso calc PR 0.701(10) 1 A 1
    H H14B 0.2774 -0.2968 0.3359 0.093 Uiso calc PR 0.701(10) 1 A 1
    C C15 0.3741(12) -0.4272(4) 0.3923(3) 0.099(3) Uani d P 0.701(10) 1 A 1
    H H15A 0.3464 -0.4884 0.3567 0.119 Uiso calc PR 0.701(10) 1 A 1
    H H15B 0.4764 -0.3991 0.3795 0.119 Uiso calc PR 0.701(10) 1 A 1
    O O3 0.3791(8) -0.4783(4) 0.4637(3) 0.0897(16) Uani d P 0.701(10) 1 A 1
    C C16 0.4171(8) -0.3914(4) 0.5164(3) 0.0720(15) Uani d P 0.701(10) 1 A 1
    H H16A 0.5182 -0.3592 0.5052 0.086 Uiso calc PR 0.701(10) 1 A 1
    H H16B 0.4214 -0.4274 0.5654 0.086 Uiso calc PR 0.701(10) 1 A 1
    C C17 0.3037(12) -0.2952(7) 0.5166(4) 0.071(2) Uani d P 0.701(10) 1 A 1
    H H17A 0.3314 -0.2358 0.5534 0.086 Uiso calc PR 0.701(10) 1 A 1
    H H17B 0.2026 -0.3261 0.5288 0.086 Uiso calc PR 0.701(10) 1 A 1
    C C14A 0.305(5) -0.314(2) 0.3745(16) 0.158(16) Uani d P 0.299(10) 1 A 2
    H H14C 0.4099 -0.3356 0.3611 0.189 Uiso calc PR 0.299(10) 1 A 2
    H H14D 0.2568 -0.2740 0.3328 0.189 Uiso calc PR 0.299(10) 1 A 2
    C C15A 0.214(3) -0.4207(11) 0.3988(7) 0.104(7) Uani d P 0.299(10) 1 A 2
    H H15C 0.1068 -0.3977 0.4042 0.124 Uiso calc PR 0.299(10) 1 A 2
    H H15D 0.2192 -0.4807 0.3601 0.124 Uiso calc PR 0.299(10) 1 A 2
    O O3A 0.265(3) -0.4716(10) 0.4665(7) 0.123(7) Uani d P 0.299(10) 1 A 2
    C C16A 0.273(5) -0.3884(12) 0.5234(7) 0.147(13) Uani d P 0.299(10) 1 A 2
    H H16C 0.3127 -0.4283 0.5672 0.177 Uiso calc PR 0.299(10) 1 A 2
    H H16D 0.1688 -0.3632 0.5348 0.177 Uiso calc PR 0.299(10) 1 A 2
    C C17A 0.368(4) -0.279(2) 0.5111(16) 0.128(13) Uani d P 0.299(10) 1 A 2
    H H17C 0.3526 -0.2209 0.5502 0.154 Uiso calc PR 0.299(10) 1 A 2
    H H17D 0.4765 -0.2975 0.5066 0.154 Uiso calc PR 0.299(10) 1 A 2
loop_
    _atom_site_aniso_label
    _atom_site_aniso_U_11
    _atom_site_aniso_U_22
    _atom_site_aniso_U_33
    _atom_site_aniso_U_12
    _atom_site_aniso_U_13
    _atom_site_aniso_U_23
    O1 0.1290(18) 0.0440(8) 0.0412(9) 0.0023(12) -0.0188(11) -0.0017(7)
    O2 0.0994(15) 0.0550(10) 0.0481(9) 0.0018(11) 0.0051(10) -0.0090(8)
    N1 0.0788(16) 0.0392(9) 0.0457(10) 0.0056(10) -0.0109(11) -0.0036(8)
    N2 0.0933(18) 0.0368(9) 0.0456(11) 0.0045(11) -0.0062(12) -0.0008(8)
    N3 0.0768(15) 0.0358(8) 0.0387(9) 0.0018(11) -0.0034(10) -0.0004(7)
    N4 0.132(2) 0.0381(10) 0.0388(11) 0.0057(13) -0.0024(13) -0.0010(8)
    N5 0.132(2) 0.0355(10) 0.0535(12) 0.0106(13) -0.0188(15) -0.0033(9)
    C1 0.082(2) 0.0453(11) 0.0325(10) 0.0048(14) -0.0042(12) -0.0001(9)
    C2 0.069(2) 0.073(2) 0.0656(18) 0.0070(16) -0.0059(15) 0.0014(16)
    C3 0.091(2) 0.077(2) 0.068(2) -0.020(2) 0.0049(17) 0.0118(17)
    C4 0.124(3) 0.0561(15) 0.0506(14) 0.003(2) -0.0017(19) 0.0153(12)
    C5 0.087(2) 0.074(2) 0.083(2) 0.0228(19) -0.0038(17) 0.0235(18)
    C6 0.0678(19) 0.073(2) 0.0654(18) -0.0020(16) -0.0034(14) 0.0142(16)
    C7 0.0647(16) 0.0413(11) 0.0402(11) 0.0033(12) -0.0062(11) -0.0020(9)
    C8 0.0754(18) 0.0386(11) 0.0490(13) 0.0083(13) -0.0081(13) -0.0040(10)
    C9 0.0766(17) 0.0369(10) 0.0403(11) 0.0040(12) 0.0015(12) -0.0008(9)
    C10 0.130(3) 0.0500(13) 0.0435(13) 0.0165(18) -0.0122(17) -0.0005(11)
    C11 0.117(3) 0.0575(15) 0.0458(13) -0.0086(18) 0.0039(16) 0.0026(11)
    C12 0.102(2) 0.0504(13) 0.0623(16) 0.0093(16) -0.0080(16) -0.0036(13)
    C13 0.125(3) 0.0349(11) 0.0510(14) 0.0004(15) 0.0050(17) -0.0031(10)
    C14 0.148(6) 0.032(3) 0.054(3) -0.004(3) -0.041(4) 0.001(2)
    C15 0.186(8) 0.050(3) 0.062(3) 0.038(4) -0.004(4) -0.005(2)
    O3 0.159(5) 0.0407(18) 0.070(2) 0.024(3) -0.001(3) 0.0062(15)
    C16 0.102(4) 0.048(2) 0.066(3) 0.003(3) -0.011(3) 0.011(2)
    C17 0.127(7) 0.036(3) 0.051(3) -0.001(4) -0.011(4) 0.000(2)
    C14A 0.33(4) 0.042(9) 0.106(15) -0.014(15) 0.073(19) -0.017(9)
    C15A 0.18(2) 0.054(7) 0.077(8) -0.033(10) 0.003(10) -0.002(6)
    O3A 0.26(2) 0.037(4) 0.076(6) -0.022(9) -0.014(12) 0.005(4)
    C16A 0.34(4) 0.059(8) 0.046(6) -0.057(16) 0.001(13) 0.005(5)
    C17A 0.19(3) 0.055(9) 0.135(18) -0.042(13) -0.100(19) 0.032(9)
_geom_special_details     ?
loop_
    _geom_bond_atom_site_label_1
    _geom_bond_atom_site_label_2
    _geom_bond_site_symmetry_2
    _geom_bond_distance
    _geom_bond_publ_flag
    O1 C7 . 1.358(3) ?
    O1 C1 . 1.397(3) ?
    O2 C11 . 1.415(3) ?
    O2 C12 . 1.418(3) ?
    N1 C7 . 1.315(3) ?
    N1 C8 . 1.340(3) ?
    N2 C8 . 1.334(3) ?
    N2 C9 . 1.339(3) ?
    N3 C7 . 1.307(3) ?
    N3 C9 . 1.356(3) ?
    N4 C9 . 1.333(3) ?
    N4 C10 . 1.457(3) ?
    N4 C13 . 1.463(3) ?
    N5 C8 . 1.352(3) ?
    N5 C17A . 1.45(3) ?
    N5 C14A . 1.45(3) ?
    N5 C14 . 1.460(9) ?
    N5 C17 . 1.485(9) ?
    C1 C2 . 1.357(4) ?
    C1 C6 . 1.368(4) ?
    C2 C3 . 1.381(4) ?
    C2 H2 . 0.9300 ?
    C3 C4 . 1.351(5) ?
    C3 H3 . 0.9300 ?
    C4 C5 . 1.357(5) ?
    C4 H4 . 0.9300 ?
    C5 C6 . 1.378(4) ?
    C5 H5 . 0.9300 ?
    C6 H6 . 0.9300 ?
    C10 C11 . 1.483(4) ?
    C10 H10A . 0.9700 ?
    C10 H10B . 0.9700 ?
    C11 H11A . 0.9700 ?
    C11 H11B . 0.9700 ?
    C12 C13 . 1.481(4) ?
    C12 H12A . 0.9700 ?
    C12 H12B . 0.9700 ?
    C13 H13A . 0.9700 ?
    C13 H13B . 0.9700 ?
    C14 C15 . 1.420(11) ?
    C14 H14A . 0.9700 ?
    C14 H14B . 0.9700 ?
    C15 O3 . 1.407(7) ?
    C15 H15A . 0.9700 ?
    C15 H15B . 0.9700 ?
    O3 C16 . 1.401(7) ?
    C16 C17 . 1.463(11) ?
    C16 H16A . 0.9700 ?
    C16 H16B . 0.9700 ?
    C17 H17A . 0.9700 ?
    C17 H17B . 0.9700 ?
    C14A C15A . 1.50(3) ?
    C14A H14C . 0.9700 ?
    C14A H14D . 0.9700 ?
    C15A O3A . 1.415(19) ?
    C15A H15C . 0.9700 ?
    C15A H15D . 0.9700 ?
    O3A C16A . 1.389(17) ?
    C16A C17A . 1.49(3) ?
    C16A H16C . 0.9700 ?
    C16A H16D . 0.9700 ?
    C17A H17C . 0.9700 ?
    C17A H17D . 0.9700 ?
loop_
    _geom_angle_atom_site_label_1
    _geom_angle_atom_site_label_2
    _geom_angle_atom_site_label_3
    _geom_angle_site_symmetry_1
    _geom_angle_site_symmetry_3
    _geom_angle
    _geom_angle_publ_flag
    C7 O1 C1 . . 119.79(17) ?
    C11 O2 C12 . . 109.3(2) ?
    C7 N1 C8 . . 112.24(19) ?
    C8 N2 C9 . . 114.4(2) ?
    C7 N3 C9 . . 112.42(18) ?
    C9 N4 C10 . . 123.4(2) ?
    C9 N4 C13 . . 123.5(2) ?
    C10 N4 C13 . . 113.1(2) ?
    C8 N5 C17A . . 116.9(10) ?
    C8 N5 C14A . . 115.2(12) ?
    C17A N5 C14A . . 122.7(18) ?
    C8 N5 C14 . . 124.4(4) ?
    C17A N5 C14 . . 118.1(11) ?
    C8 N5 C17 . . 123.4(3) ?
    C14A N5 C17 . . 121.4(12) ?
    C14 N5 C17 . . 110.3(5) ?
    C2 C1 C6 . . 121.5(2) ?
    C2 C1 O1 . . 120.0(3) ?
    C6 C1 O1 . . 118.3(3) ?
    C1 C2 C3 . . 118.5(3) ?
    C1 C2 H2 . . 120.7 ?
    C3 C2 H2 . . 120.7 ?
    C4 C3 C2 . . 121.0(3) ?
    C4 C3 H3 . . 119.5 ?
    C2 C3 H3 . . 119.5 ?
    C3 C4 C5 . . 119.8(3) ?
    C3 C4 H4 . . 120.1 ?
    C5 C4 H4 . . 120.1 ?
    C4 C5 C6 . . 120.6(3) ?
    C4 C5 H5 . . 119.7 ?
    C6 C5 H5 . . 119.7 ?
    C1 C6 C5 . . 118.6(3) ?
    C1 C6 H6 . . 120.7 ?
    C5 C6 H6 . . 120.7 ?
    N3 C7 N1 . . 129.8(2) ?
    N3 C7 O1 . . 118.40(19) ?
    N1 C7 O1 . . 111.74(18) ?
    N2 C8 N1 . . 126.0(2) ?
    N2 C8 N5 . . 117.2(2) ?
    N1 C8 N5 . . 116.8(2) ?
    N4 C9 N2 . . 117.6(2) ?
    N4 C9 N3 . . 117.40(19) ?
    N2 C9 N3 . . 125.0(2) ?
    N4 C10 C11 . . 109.4(3) ?
    N4 C10 H10A . . 109.8 ?
    C11 C10 H10A . . 109.8 ?
    N4 C10 H10B . . 109.8 ?
    C11 C10 H10B . . 109.8 ?
    H10A C10 H10B . . 108.2 ?
    O2 C11 C10 . . 112.6(3) ?
    O2 C11 H11A . . 109.1 ?
    C10 C11 H11A . . 109.1 ?
    O2 C11 H11B . . 109.1 ?
    C10 C11 H11B . . 109.1 ?
    H11A C11 H11B . . 107.8 ?
    O2 C12 C13 . . 111.9(3) ?
    O2 C12 H12A . . 109.2 ?
    C13 C12 H12A . . 109.2 ?
    O2 C12 H12B . . 109.2 ?
    C13 C12 H12B . . 109.2 ?
    H12A C12 H12B . . 107.9 ?
    N4 C13 C12 . . 109.6(2) ?
    N4 C13 H13A . . 109.7 ?
    C12 C13 H13A . . 109.7 ?
    N4 C13 H13B . . 109.7 ?
    C12 C13 H13B . . 109.7 ?
    H13A C13 H13B . . 108.2 ?
    C15 C14 N5 . . 109.9(5) ?
    C15 C14 H14A . . 109.7 ?
    N5 C14 H14A . . 109.7 ?
    C15 C14 H14B . . 109.7 ?
    N5 C14 H14B . . 109.7 ?
    H14A C14 H14B . . 108.2 ?
    O3 C15 C14 . . 114.3(6) ?
    O3 C15 H15A . . 108.7 ?
    C14 C15 H15A . . 108.7 ?
    O3 C15 H15B . . 108.7 ?
    C14 C15 H15B . . 108.7 ?
    H15A C15 H15B . . 107.6 ?
    C16 O3 C15 . . 109.9(4) ?
    O3 C16 C17 . . 111.0(5) ?
    O3 C16 H16A . . 109.4 ?
    C17 C16 H16A . . 109.4 ?
    O3 C16 H16B . . 109.4 ?
    C17 C16 H16B . . 109.4 ?
    H16A C16 H16B . . 108.0 ?
    C16 C17 N5 . . 108.0(6) ?
    C16 C17 H17A . . 110.1 ?
    N5 C17 H17A . . 110.1 ?
    C16 C17 H17B . . 110.1 ?
    N5 C17 H17B . . 110.1 ?
    H17A C17 H17B . . 108.4 ?
    N5 C14A C15A . . 102(2) ?
    N5 C14A H14C . . 111.5 ?
    C15A C14A H14C . . 111.5 ?
    N5 C14A H14D . . 111.5 ?
    C15A C14A H14D . . 111.5 ?
    H14C C14A H14D . . 109.3 ?
    O3A C15A C14A . . 114.1(18) ?
    O3A C15A H15C . . 108.7 ?
    C14A C15A H15C . . 108.7 ?
    O3A C15A H15D . . 108.7 ?
    C14A C15A H15D . . 108.7 ?
    H15C C15A H15D . . 107.6 ?
    C16A O3A C15A . . 112.2(12) ?
    O3A C16A C17A . . 118.2(19) ?
    O3A C16A H16C . . 107.7 ?
    C17A C16A H16C . . 107.7 ?
    O3A C16A H16D . . 107.7 ?
    C17A C16A H16D . . 107.7 ?
    H16C C16A H16D . . 107.1 ?
    N5 C17A C16A . . 98.9(19) ?
    N5 C17A H17C . . 112.0 ?
    C16A C17A H17C . . 112.0 ?
    N5 C17A H17D . . 112.0 ?
    C16A C17A H17D . . 112.0 ?
    H17C C17A H17D . . 109.7 ?
loop_
    _geom_torsion_atom_site_label_1
    _geom_torsion_atom_site_label_2
    _geom_torsion_atom_site_label_3
    _geom_torsion_atom_site_label_4
    _geom_torsion_site_symmetry_1
    _geom_torsion_site_symmetry_2
    _geom_torsion_site_symmetry_3
    _geom_torsion_site_symmetry_4
    _geom_torsion
    _geom_torsion_publ_flag
    C7 O1 C1 C2 . . . . 80.8(3) ?
    C7 O1 C1 C6 . . . . -104.8(3) ?
    C6 C1 C2 C3 . . . . 0.2(4) ?
    O1 C1 C2 C3 . . . . 174.4(2) ?
    C1 C2 C3 C4 . . . . 0.4(5) ?
    C2 C3 C4 C5 . . . . -0.9(5) ?
    C3 C4 C5 C6 . . . . 0.7(5) ?
    C2 C1 C6 C5 . . . . -0.4(4) ?
    O1 C1 C6 C5 . . . . -174.7(3) ?
    C4 C5 C6 C1 . . . . -0.1(5) ?
    C9 N3 C7 N1 . . . . 2.3(4) ?
    C9 N3 C7 O1 . . . . -179.0(3) ?
    C8 N1 C7 N3 . . . . -1.8(5) ?
    C8 N1 C7 O1 . . . . 179.4(2) ?
    C1 O1 C7 N3 . . . . 6.1(4) ?
    C1 O1 C7 N1 . . . . -174.9(3) ?
    C9 N2 C8 N1 . . . . 2.6(4) ?
    C9 N2 C8 N5 . . . . -177.5(3) ?
    C7 N1 C8 N2 . . . . -0.9(4) ?
    C7 N1 C8 N5 . . . . 179.1(3) ?
    C17A N5 C8 N2 . . . . -15.7(17) ?
    C14A N5 C8 N2 . . . . -171.2(19) ?
    C14 N5 C8 N2 . . . . 173.0(7) ?
    C17 N5 C8 N2 . . . . 10.1(7) ?
    C17A N5 C8 N1 . . . . 164.2(16) ?
    C14A N5 C8 N1 . . . . 8.8(19) ?
    C14 N5 C8 N1 . . . . -7.1(7) ?
    C17 N5 C8 N1 . . . . -169.9(5) ?
    C10 N4 C9 N2 . . . . 2.0(5) ?
    C13 N4 C9 N2 . . . . 178.9(3) ?
    C10 N4 C9 N3 . . . . -177.9(3) ?
    C13 N4 C9 N3 . . . . -1.0(5) ?
    C8 N2 C9 N4 . . . . 178.1(3) ?
    C8 N2 C9 N3 . . . . -1.9(4) ?
    C7 N3 C9 N4 . . . . 179.8(3) ?
    C7 N3 C9 N2 . . . . -0.2(4) ?
    C9 N4 C10 C11 . . . . -131.2(3) ?
    C13 N4 C10 C11 . . . . 51.6(4) ?
    C12 O2 C11 C10 . . . . 60.2(4) ?
    N4 C10 C11 O2 . . . . -55.6(4) ?
    C11 O2 C12 C13 . . . . -60.3(4) ?
    C9 N4 C13 C12 . . . . 130.6(3) ?
    C10 N4 C13 C12 . . . . -52.2(4) ?
    O2 C12 C13 N4 . . . . 56.2(4) ?
    C8 N5 C14 C15 . . . . 141.3(6) ?
    C17A N5 C14 C15 . . . . -30(2) ?
    C14A N5 C14 C15 . . . . 81(6) ?
    C17 N5 C14 C15 . . . . -53.9(11) ?
    N5 C14 C15 O3 . . . . 54.9(11) ?
    C14 C15 O3 C16 . . . . -57.8(9) ?
    C15 O3 C16 C17 . . . . 59.7(8) ?
    O3 C16 C17 N5 . . . . -59.9(8) ?
    C8 N5 C17 C16 . . . . -138.5(5) ?
    C17A N5 C17 C16 . . . . -58(3) ?
    C14A N5 C17 C16 . . . . 43(2) ?
    C14 N5 C17 C16 . . . . 56.5(9) ?
    C8 N5 C14A C15A . . . . -144.3(15) ?
    C17A N5 C14A C15A . . . . 62(3) ?
    C14 N5 C14A C15A . . . . -17(4) ?
    C17 N5 C14A C15A . . . . 34(3) ?
    N5 C14A C15A O3A . . . . -52(3) ?
    C14A C15A O3A C16A . . . . 53(3) ?
    C15A O3A C16A C17A . . . . -55(3) ?
    C8 N5 C17A C16A . . . . 146.4(17) ?
    C14A N5 C17A C16A . . . . -60(4) ?
    C14 N5 C17A C16A . . . . -42(3) ?
    C17 N5 C17A C16A . . . . 34(2) ?
    O3A C16A C17A N5 . . . . 52(3) ?
loop_
    _geom_hbond_atom_site_label_D
    _geom_hbond_atom_site_label_H
    _geom_hbond_atom_site_label_A
    _geom_hbond_site_symmetry_A
    _geom_hbond_distance_DH
    _geom_hbond_distance_HA
    _geom_hbond_distance_DA
    _geom_hbond_angle_DHA
    _geom_hbond_publ_flag
    C10 H10B N2 . 0.97 2.33 2.755(3) 106 y
    C13 H13A N3 . 0.97 2.34 2.764(3) 106 y
    C14 H14B N1 . 0.97 2.39 2.784(9) 104 y
    C17 H17A N2 . 0.97 2.39 2.789(9) 104 y
_iucr_refine_instructions_details
;
TITL HPK12 in P2(1)2(1)2(1)
CELL  0.71073   8.6788  11.2461  17.9778   90.000   90.000   90.000
ZERR     4.00   0.0005   0.0005   0.0010    0.000    0.000    0.000
LATT  -1
SYMM  1/2 - X, - Y, 1/2 + Z
SYMM  1/2 + X, 1/2 - Y, - Z
SYMM  - X, 1/2 + Y, 1/2 - Z
SFAC  C    H    N    O
UNIT  68   84   20   12
MERG   3
HTAB C10 N2
HTAB C13 N3
HTAB C14 N1
HTAB C17 N2
FMAP   2
PLAN   25
SIZE     0.20   0.24   0.30
ACTA
BOND   $H
CONF
L.S.   7
TEMP    22.00
WGHT    0.064200    0.217200
FVAR       0.36073   0.70086
O1    4    0.235780    0.063783    0.281757    11.00000    0.12902    0.04397 =
         0.04117   -0.00172   -0.01881    0.00230
O2    4    0.226155    0.285720    0.650456    11.00000    0.09940    0.05499 =
         0.04805   -0.00898    0.00505    0.00181
N1    3    0.268256   -0.087338    0.359051    11.00000    0.07884    0.03915 =
         0.04570   -0.00360   -0.01090    0.00562
N2    3    0.310662   -0.051454    0.488037    11.00000    0.09329    0.03676 =
         0.04555   -0.00082   -0.00616    0.00448
N3    3    0.268507    0.110917    0.404651    11.00000    0.07684    0.03576 =
         0.03874   -0.00038   -0.00337    0.00182
N4    3    0.306617    0.140465    0.529741    11.00000    0.13173    0.03815 =
         0.03885   -0.00101   -0.00239    0.00573
N5    3    0.301696   -0.241048    0.441232    11.00000    0.13195    0.03546 =
         0.05347   -0.00331   -0.01880    0.01059
C1    1    0.235870    0.184655    0.263909    11.00000    0.08238    0.04533 =
         0.03246   -0.00009   -0.00423    0.00479
C2    1    0.371259    0.242960    0.254155    11.00000    0.06896    0.07270 =
         0.06564    0.00137   -0.00593    0.00696
AFIX  43
H2    2    0.464667    0.205232    0.263410    11.00000   -1.20000
AFIX   0
C3    1    0.367225    0.359619    0.230166    11.00000    0.09062    0.07699 =
         0.06821    0.01176    0.00486   -0.01966
AFIX  43
H3    2    0.459078    0.400590    0.222890    11.00000   -1.20000
AFIX   0
C4    1    0.231821    0.415044    0.217125    11.00000    0.12448    0.05609 =
         0.05061    0.01529   -0.00173    0.00324
AFIX  43
H4    2    0.230717    0.493948    0.201651    11.00000   -1.20000
AFIX   0
C5    1    0.097381    0.355311    0.226659    11.00000    0.08716    0.07393 =
         0.08273    0.02349   -0.00377    0.02279
AFIX  43
H5    2    0.004321    0.393373    0.217125    11.00000   -1.20000
AFIX   0
C6    1    0.097529    0.238777    0.250339    11.00000    0.06780    0.07300 =
         0.06542    0.01416   -0.00336   -0.00197
AFIX  43
H6    2    0.005491    0.197770    0.256958    11.00000   -1.20000
AFIX   0
C7    1    0.259788    0.029071    0.353183    11.00000    0.06473    0.04129 =
         0.04021   -0.00200   -0.00622    0.00329
C8    1    0.293295   -0.122513    0.429219    11.00000    0.07537    0.03862 =
         0.04902   -0.00397   -0.00807    0.00832
C9    1    0.295057    0.064573    0.473064    11.00000    0.07663    0.03694 =
         0.04025   -0.00084    0.00147    0.00399
C10   1    0.339922    0.103670    0.605776    11.00000    0.13008    0.05003 =
         0.04355   -0.00051   -0.01220    0.01649
AFIX  23
H10A  2    0.443910    0.127066    0.619077    11.00000   -1.20000
H10B  2    0.332540    0.017843    0.609763    11.00000   -1.20000
AFIX   0
C11   1    0.228089    0.160397    0.657097    11.00000    0.11685    0.05750 =
         0.04582    0.00257    0.00394   -0.00864
AFIX  23
H11A  2    0.125823    0.129759    0.646774    11.00000   -1.20000
H11B  2    0.254164    0.139211    0.707862    11.00000   -1.20000
AFIX   0
C12   1    0.184385    0.317164    0.576811    11.00000    0.10169    0.05037 =
         0.06231   -0.00363   -0.00802    0.00934
AFIX  23
H12A  2    0.180677    0.403109    0.572628    11.00000   -1.20000
H12B  2    0.082231    0.286581    0.566170    11.00000   -1.20000
AFIX   0
C13   1    0.294617    0.269549    0.521402    11.00000    0.12495    0.03489 =
         0.05097   -0.00315    0.00504    0.00041
AFIX  23
H13A  2    0.259589    0.288759    0.471594    11.00000   -1.20000
H13B  2    0.394982    0.305677    0.528677    11.00000   -1.20000
AFIX   0
PART    1
C14   1    0.268729   -0.331365    0.385132    21.00000    0.14753    0.03189 =
         0.05424    0.00057   -0.04126   -0.00353
AFIX  23
H14A  2    0.164234   -0.360302    0.391362    21.00000   -1.20000
H14B  2    0.277363   -0.296813    0.335871    21.00000   -1.20000
AFIX   0
C15   1    0.374077   -0.427245    0.392257    21.00000    0.18579    0.04979 =
         0.06245   -0.00478   -0.00414    0.03770
AFIX  23
H15A  2    0.346444   -0.488448    0.356656    21.00000   -1.20000
H15B  2    0.476378   -0.399078    0.379537    21.00000   -1.20000
AFIX   0
O3    4    0.379055   -0.478267    0.463652    21.00000    0.15859    0.04066 =
         0.06997    0.00620   -0.00067    0.02410
C16   1    0.417082   -0.391400    0.516408    21.00000    0.10171    0.04847 =
         0.06593    0.01081   -0.01137    0.00338
AFIX  23
H16A  2    0.518156   -0.359229    0.505211    21.00000   -1.20000
H16B  2    0.421354   -0.427398    0.565396    21.00000   -1.20000
AFIX   0
C17   1    0.303741   -0.295157    0.516581    21.00000    0.12723    0.03562 =
         0.05122    0.00030   -0.01092   -0.00138
AFIX  23
H17A  2    0.331445   -0.235844    0.553401    21.00000   -1.20000
H17B  2    0.202566   -0.326120    0.528847    21.00000   -1.20000
AFIX   0
PART    2
C14A  1    0.305285   -0.313999    0.374509   -21.00000    0.32514    0.04196 =
         0.10619   -0.01687    0.07340   -0.01402
AFIX  23
H14C  2    0.409885   -0.335582    0.361127   -21.00000   -1.20000
H14D  2    0.256804   -0.273959    0.332843   -21.00000   -1.20000
AFIX   0
C15A  1    0.213887   -0.420736    0.398789   -21.00000    0.17964    0.05409 =
         0.07724   -0.00250    0.00280   -0.03275
AFIX  23
H15C  2    0.106768   -0.397684    0.404183   -21.00000   -1.20000
H15D  2    0.219208   -0.480666    0.360071   -21.00000   -1.20000
AFIX   0
O3A   4    0.264779   -0.471586    0.466452   -21.00000    0.25747    0.03686 =
         0.07591    0.00499   -0.01436   -0.02245
C16A  1    0.273002   -0.388358    0.523398   -21.00000    0.33658    0.05893 =
         0.04631    0.00518    0.00064   -0.05708
AFIX  23
H16C  2    0.312685   -0.428292    0.567218   -21.00000   -1.20000
H16D  2    0.168755   -0.363183    0.534824   -21.00000   -1.20000
AFIX   0
C17A  1    0.367690   -0.279280    0.511145   -21.00000    0.19333    0.05545 =
         0.13520    0.03177   -0.10043   -0.04216
AFIX  23
H17C  2    0.352572   -0.220941    0.550210   -21.00000   -1.20000
H17D  2    0.476507   -0.297546    0.506553   -21.00000   -1.20000
HKLF    4
REM  HPK12 in P2(1)2(1)2(1)
REM R1 =  0.0410 for   1613 Fo > 4sig(Fo)  and  0.0542 for all   2028 data
REM    272 parameters refined using      0 restraints
END
WGHT      0.0642      0.2172
REM Highest difference peak  0.164,  deepest hole -0.139,  1-sigma level  0.033
Q1    1   0.1881  0.1273  0.5248  11.00000  0.05    0.16
Q2    1   0.2002 -0.0619  0.4759  11.00000  0.05    0.14
Q3    1   0.1951  0.0962  0.6082  11.00000  0.05    0.13
Q4    1   0.2384  0.0430  0.6055  11.00000  0.05    0.10
Q5    1   0.2333  0.1825  0.3976  11.00000  0.05    0.10
Q6    1   0.1628  0.2599  0.5217  11.00000  0.05    0.10
Q7    1   0.2425 -0.0612  0.3550  11.00000  0.05    0.10
Q8    1   0.0373  0.1642  0.6393  11.00000  0.05    0.09
Q9    1   0.3840 -0.0666  0.4637  11.00000  0.05    0.09
Q10   1   0.3907  0.1206  0.7103  11.00000  0.05    0.09
Q11   1   0.1707  0.2277  0.2737  11.00000  0.05    0.09
Q12   1   0.2282 -0.1812  0.2903  11.00000  0.05    0.09
Q13   1   0.3367  0.3224  0.5751  11.00000  0.05    0.09
Q14   1   0.2177  0.0007  0.4760  11.00000  0.05    0.09
Q15   1   0.2247 -0.1339  0.3046  11.00000  0.05    0.08
Q16   1   0.1848  0.0847  0.3848  11.00000  0.05    0.08
Q17   1  -0.0398  0.1155  0.2571  11.00000  0.05    0.08
Q18   1   0.3389  0.2698  0.6545  11.00000  0.05    0.08
Q19   1  -0.0043  0.1651  0.3422  11.00000  0.05    0.08
Q20   1   0.1599 -0.4247  0.2756  11.00000  0.05    0.08
Q21   1   0.4887 -0.3726  0.3720  11.00000  0.05    0.08
Q22   1  -0.0532  0.5202  0.2125  11.00000  0.05    0.08
Q23   1   0.2488  0.4183  0.5756  11.00000  0.05    0.08
Q24   1   0.3784 -0.2712  0.3133  11.00000  0.05    0.08
Q25   1   0.3963  0.1609  0.6666  11.00000  0.05    0.08
;
