# Supplementary material for: 2,4-Bis(morpholin-4-yl)-6-phen­oxy-1,3,5-triazine
Source: Acta Crystallogr Sect E Struct Rep Online. 2011 Aug 27;67(Pt 9):o2451. doi: 10.1107/S1600536811034088 (PMC3200637; doi:10.1107/S1600536811034088)
Supplement: Supplementary file 2 [file e-67-o2451-Isup2.hkl]

#
# h,k,l, Fc-squared, Fo-squared, sigma(Fo-squared) and status flag
#
data_I
_shelx_title ' HPK12 in P2(1)2(1)2(1)'
_shelx_refln_list_code          4
_shelx_F_calc_maximum      294.08
_exptl_crystal_F_000       728.00
_reflns_d_resolution_high  0.8025
 
loop_
 _symmetry_equiv_pos_as_xyz
 'x, y, z'
 '-x+1/2, -y, z+1/2'
 'x+1/2, -y+1/2, -z'
 '-x, y+1/2, -z+1/2'
 
_cell_length_a     8.6788
_cell_length_b    11.2461
_cell_length_c    17.9778
_cell_angle_alpha  90.000
_cell_angle_beta   90.000
_cell_angle_gamma  90.000
 
_shelx_F_squared_multiplier     1.000
 
loop_
 _refln_index_h
 _refln_index_k
 _refln_index_l
 _refln_F_squared_calc
 _refln_F_squared_meas
 _refln_F_squared_sigma
 _refln_observed_status
   2   0   0    86481.21    75432.90   1480.77 o
   4   0   0     2639.91     2561.23     51.95 o
   6   0   0      556.74      465.02     24.61 o
   8   0   0       31.03       17.37      3.77 o
  10   0   0        2.97       11.14      3.84 o
   1   1   0     5285.52     5434.31     54.22 o
   2   1   0     2247.39     2129.02     21.37 o
   3   1   0     8027.07     8112.90     92.28 o
   4   1   0      182.73      175.58      3.68 o
   5   1   0      440.52      436.03      6.39 o
   6   1   0      242.18      226.35      5.32 o
   7   1   0        0.01        0.57      1.60 o
   8   1   0       91.87       98.86      4.92 o
   9   1   0        0.51        2.67      2.34 o
  10   1   0        0.68        1.53      1.83 o
   0   2   0     2553.71     2460.62     24.25 o
   1   2   0     2516.12     2172.01     20.97 o
   2   2   0        1.04        2.76      0.57 o
   3   2   0      227.91      190.20      2.68 o
   4   2   0      140.53      159.06      4.22 o
   5   2   0        2.54        2.84      0.84 o
   6   2   0        0.03        1.31      0.88 o
   7   2   0        6.85        5.50      1.31 o
   8   2   0        0.08        0.53      1.30 o
   9   2   0        0.22        0.12      1.56 o
  10   2   0        2.45        0.86      1.63 o
   1   3   0      535.05      466.47      4.24 o
   2   3   0        0.66        1.00      0.52 o
   3   3   0        7.23        7.30      1.10 o
   4   3   0      131.51      125.64      2.82 o
   5   3   0        0.18        0.61      1.23 o
   6   3   0       25.16       21.86      1.05 o
   7   3   0        0.00       -0.76      0.76 o
   8   3   0        0.27       -0.71      0.84 o
   9   3   0        1.42        2.32      1.20 o
  10   3   0        0.21       -2.37      2.37 o
   0   4   0      867.94      902.06      9.89 o
   1   4   0       34.61       40.47      0.82 o
   2   4   0      117.36      129.11      2.15 o
   3   4   0       36.28       42.09      1.62 o
   4   4   0      129.02      135.25      3.03 o
   5   4   0      103.05      108.41      4.06 o
   6   4   0        6.75        2.76      2.36 o
   7   4   0        1.38        1.22      1.64 o
   8   4   0        0.77        0.69      2.12 o
   9   4   0        4.18        5.83      4.07 o
  10   4   0        0.01        6.19      2.87 o
   1   5   0     4304.46     4594.01     39.41 o
   2   5   0      541.66      624.59      6.90 o
   3   5   0     1359.89     1403.00     19.44 o
   4   5   0       59.83       59.56      2.09 o
   5   5   0       15.70       10.31      1.21 o
   6   5   0        1.31        0.13      1.63 o
   7   5   0        9.30       11.94      2.37 o
   8   5   0        2.44        0.83      1.85 o
   9   5   0        3.30        3.21      2.28 o
  10   5   0        1.09       -1.38      3.92 o
   0   6   0     1768.58     1866.27     20.07 o
   1   6   0        7.21        7.94      0.63 o
   2   6   0      477.57      541.26      5.88 o
   3   6   0        9.84       10.24      0.90 o
   4   6   0       28.37       25.95      1.71 o
   5   6   0        1.64        1.31      0.97 o
   6   6   0        3.77        2.88      1.56 o
   7   6   0        1.17        3.02      1.95 o
   8   6   0        0.04        3.31      2.13 o
   9   6   0        0.26       -2.12      2.12 o
   1   7   0        7.28        8.97      0.67 o
   2   7   0      213.04      173.58      2.84 o
   3   7   0      135.54      135.20      3.00 o
   4   7   0      159.92      146.19      3.15 o
   5   7   0       17.25       16.19      1.96 o
   6   7   0        0.35       -1.47      1.47 o
   7   7   0        3.06        3.61      2.02 o
   8   7   0        5.47        3.84      2.43 o
   9   7   0        0.04       -0.92      2.79 o
   0   8   0        0.86        1.31      0.61 o
   1   8   0        0.05       -0.07      0.55 o
   2   8   0      180.67      182.38      3.07 o
   3   8   0        4.10        3.94      1.14 o
   4   8   0      227.26      243.01      4.95 o
   5   8   0        1.52        1.33      1.58 o
   6   8   0        0.25        0.62      1.74 o
   7   8   0        2.43        0.85      2.07 o
   8   8   0        3.28       -1.92      2.57 o
   1   9   0      124.97      134.84      2.56 o
   2   9   0       16.30       13.98      1.07 o
   3   9   0       82.23       82.07      2.65 o
   4   9   0       54.26       53.46      2.43 o
   5   9   0       10.73       12.96      2.79 o
   6   9   0        5.54        2.98      2.33 o
   7   9   0        1.09        0.25      1.90 o
   8   9   0        0.03        0.33      2.48 o
   0  10   0       32.99       28.12      1.71 o
   1  10   0        0.72       -0.78      0.78 o
   2  10   0        1.97        0.74      1.03 o
   3  10   0        3.58        2.50      1.18 o
   4  10   0       15.57       14.95      2.13 o
   5  10   0        4.54        4.07      1.63 o
   6  10   0        1.19        0.94      1.63 o
   7  10   0        0.19        0.62      1.98 o
   1  11   0       43.63       48.57      2.02 o
   2  11   0        5.03        3.98      1.26 o
   3  11   0        0.54        1.75      1.24 o
   4  11   0        0.23        1.51      1.42 o
   5  11   0        4.33        7.21      1.82 o
   6  11   0        1.57       -0.87      1.65 o
   0  12   0        0.55       -1.78      1.92 o
   1  12   0       28.80       27.11      2.92 o
   2  12   0        0.08       -0.73      1.29 o
   3  12   0       32.77       29.83      2.28 o
   4  12   0        0.05        2.51      1.82 o
   5  12   0        1.94        1.41      1.98 o
   1  13   0        9.46       11.32      1.82 o
   2  13   0        4.66        5.16      1.63 o
   3  13   0       10.21       16.12      2.36 o
   4  13   0        0.25        2.54      4.38 o
   0  14   0        8.86       13.14      5.38 o
   1   0   1      108.93      111.46      4.82 o
   2   0   1    15098.82    14017.81    160.22 o
   3   0   1     1200.68     1143.22     16.87 o
   4   0   1     2415.65     2177.87     31.49 o
   5   0   1      254.08      244.67      5.09 o
   6   0   1      325.93      260.61      6.46 o
   7   0   1        0.14       -1.04      1.13 o
   8   0   1       51.78       39.16      4.00 o
   9   0   1        3.64       10.10      2.44 o
  10   0   1        1.61        1.62      2.34 o
   0   1   1        6.39        1.26      0.35 o
   1   1   1        7.64       14.02      0.25 o
   2   1   1      724.50      675.07      4.72 o
   3   1   1     3813.93     3634.19     29.59 o
   4   1   1      115.85      108.94      1.67 o
   5   1   1     1074.90     1011.60     12.60 o
   6   1   1       49.06       44.24      1.31 o
   7   1   1      165.09      150.80      2.98 o
   8   1   1       23.78       20.55      2.17 o
   9   1   1        6.18        3.66      1.36 o
  10   1   1        1.60        0.16      1.26 o
   0   2   1      435.56      414.30      3.17 o
   1   2   1     5055.88     5057.85     31.09 o
   2   2   1      855.47      844.14      6.54 o
   3   2   1      292.64      269.89      3.24 o
   4   2   1      432.15      448.62      4.21 o
   5   2   1      114.23      111.88      1.74 o
   6   2   1       13.54       15.85      0.83 o
   7   2   1       26.04       22.65      1.16 o
   8   2   1        4.14        3.76      0.94 o
   9   2   1        1.63        0.78      1.16 o
  10   2   1        1.14        1.76      1.24 o
   0   3   1      567.24      643.14      5.03 o
   1   3   1      622.84      579.32      4.14 o
   2   3   1       89.03       88.84      1.20 o
   3   3   1     1961.37     1955.84     17.53 o
   4   3   1       89.63      102.68      1.98 o
   5   3   1      225.83      226.26      3.03 o
   6   3   1       17.11       12.93      0.84 o
   7   3   1        0.80        0.04      0.69 o
   8   3   1        0.41        0.33      0.72 o
   9   3   1        0.50        1.46      0.96 o
  10   3   1        1.18       -1.71      1.71 o
   0   4   1      277.21      303.65      2.65 o
   1   4   1      772.51      723.91      5.04 o
   2   4   1      124.77      149.03      1.64 o
   3   4   1       20.24       20.29      0.84 o
   4   4   1       81.35       84.71      1.62 o
   5   4   1        9.50        7.72      1.02 o
   6   4   1       19.90       20.44      1.65 o
   7   4   1        8.65        7.10      1.39 o
   8   4   1        8.28        6.51      1.52 o
   9   4   1        0.15       -1.56      1.56 o
  10   4   1        0.40       -0.01      1.79 o
   0   5   1      994.39     1058.83      8.24 o
   1   5   1      530.30      561.28      3.82 o
   2   5   1      195.91      213.51      2.01 o
   3   5   1      663.65      665.07      6.61 o
   4   5   1      141.54      163.60      2.45 o
   5   5   1      165.46      150.55      2.64 o
   6   5   1       76.86       82.41      2.37 o
   7   5   1       16.38       11.67      1.59 o
   8   5   1       30.49       30.11      2.27 o
   9   5   1        3.63        7.06      1.83 o
  10   5   1        1.86        2.61      3.12 o
   0   6   1     4491.37     4837.83     37.15 o
   1   6   1      343.98      386.13      2.87 o
   2   6   1     1130.97     1203.48      8.39 o
   3   6   1       18.10       15.92      0.70 o
   4   6   1      265.27      233.97      3.21 o
   5   6   1        2.11        3.55      0.85 o
   6   6   1      108.14       90.65      2.76 o
   7   6   1        4.76        9.26      1.62 o
   8   6   1       19.75       18.24      2.06 o
   9   6   1        0.62        0.48      1.60 o
   0   7   1        2.78        3.53      0.44 o
   1   7   1        1.81        2.02      0.40 o
   2   7   1        6.40        4.33      0.55 o
   3   7   1      134.05      145.50      1.97 o
   4   7   1       28.41       31.24      1.13 o
   5   7   1       43.49       45.58      1.91 o
   6   7   1        7.45        7.90      1.40 o
   7   7   1        1.34        1.92      1.44 o
   8   7   1        7.37        7.88      1.77 o
   9   7   1        0.27        0.97      1.66 o
   0   8   1       10.27       13.19      0.62 o
   1   8   1      292.12      315.36      2.93 o
   2   8   1      125.22      111.87      1.67 o
   3   8   1      126.15      124.83      1.92 o
   4   8   1       79.45       76.79      1.77 o
   5   8   1       34.80       36.16      2.11 o
   6   8   1        7.65        5.63      1.36 o
   7   8   1        6.08        4.60      1.50 o
   8   8   1        1.08       -0.40      1.59 o
   0   9   1        7.08        8.46      0.96 o
   1   9   1       30.54       24.65      0.82 o
   2   9   1        1.63       -0.58      0.58 o
   3   9   1       90.73       82.50      1.83 o
   4   9   1       30.59       29.74      1.47 o
   5   9   1       11.92       11.00      1.29 o
   6   9   1       10.91        9.23      1.36 o
   7   9   1        8.13        8.94      1.75 o
   8   9   1        2.69        4.41      1.85 o
   0  10   1        1.32        1.46      0.66 o
   1  10   1        3.78        2.20      0.65 o
   2  10   1        6.34        5.64      0.86 o
   3  10   1       29.43       29.80      1.31 o
   4  10   1       51.32       49.60      1.90 o
   5  10   1        0.50        0.14      1.15 o
   6  10   1       19.37       20.94      1.89 o
   7  10   1        8.55       11.46      1.72 o
   0  11   1        2.17        2.16      1.00 o
   1  11   1        7.69        7.94      0.88 o
   2  11   1        9.18        8.93      1.04 o
   3  11   1       40.16       40.06      1.60 o
   4  11   1        9.21        6.72      1.20 o
   5  11   1       10.00        7.26      1.33 o
   6  11   1        1.85        3.18      1.25 o
   0  12   1        6.18        6.45      1.89 o
   1  12   1       46.78       43.37      1.50 o
   2  12   1        9.79        9.53      1.18 o
   3  12   1        1.41        0.45      1.20 o
   4  12   1        6.85        7.70      1.48 o
   5  12   1        4.14        3.06      1.45 o
   0  13   1       16.59       15.48      2.36 o
   1  13   1        3.82        4.44      1.02 o
   2  13   1        3.11        3.63      1.16 o
   3  13   1        6.89        9.52      1.57 o
   0  14   1        7.03        7.38      3.26 o
   0   0   2     2257.30     1823.79     72.22 o
   1   0   2     2092.22     2227.87     19.04 o
   2   0   2     2161.79     2268.96     20.02 o
   3   0   2     1700.18     1706.40     22.10 o
   4   0   2        3.37       -0.64      1.15 o
   5   0   2      350.68      350.14      6.62 o
   6   0   2      466.99      453.91      7.54 o
   7   0   2       49.01       51.05      2.59 o
   8   0   2      203.12      210.08      5.99 o
   9   0   2        4.17        4.12      1.87 o
  10   0   2        5.91        5.42      2.07 o
   0   1   2     2191.79     2150.79     16.86 o
   1   1   2      157.79      158.09      1.17 o
   2   1   2     3201.81     3281.89     21.59 o
   3   1   2       43.12       51.78      1.75 o
   4   1   2     1410.35     1389.30     13.24 o
   5   1   2       89.50       88.99      2.05 o
   6   1   2      225.95      214.14      2.77 o
   7   1   2       43.97       48.74      1.65 o
   8   1   2       52.57       49.17      2.28 o
   9   1   2        6.71        5.83      1.33 o
  10   1   2        0.21        0.26      1.23 o
   0   2   2      872.45      909.43      7.60 o
   1   2   2     5897.08     5705.38     31.00 o
   2   2   2     1334.83     1207.78      8.42 o
   3   2   2     1199.64     1122.99      9.90 o
   4   2   2      911.33      914.33      7.87 o
   5   2   2      166.94      172.80      2.54 o
   6   2   2       47.38       36.64      1.11 o
   7   2   2       26.57       20.35      1.13 o
   8   2   2        7.13        6.15      1.00 o
   9   2   2        1.72        1.13      1.17 o
  10   2   2        1.99        5.29      1.38 o
   0   3   2      113.35      137.75      1.49 o
   1   3   2      300.22      273.45      2.05 o
   2   3   2       12.60       10.64      0.34 o
   3   3   2      461.82      429.30      4.17 o
   4   3   2      322.91      313.72      3.54 o
   5   3   2       29.00       28.65      1.04 o
   6   3   2       12.44       11.56      0.86 o
   7   3   2       10.10        9.93      1.11 o
   8   3   2        3.54        2.83      1.00 o
   9   3   2        0.71        1.68      1.08 o
  10   3   2        4.01        2.01      1.98 o
   0   4   2       80.55       91.35      1.10 o
   1   4   2       10.60        9.77      0.38 o
   2   4   2      107.64      108.26      1.16 o
   3   4   2      367.57      375.27      3.72 o
   4   4   2        0.54       -0.15      0.49 o
   5   4   2      132.63      139.95      2.87 o
   6   4   2       12.40       11.99      1.32 o
   7   4   2        3.01        2.38      1.33 o
   8   4   2        0.38        1.76      1.44 o
   9   4   2        0.48       -1.10      1.59 o
  10   4   2        0.28       -0.25      2.17 o
   0   5   2       24.80       37.03      0.80 o
   1   5   2     2504.44     2643.63     15.76 o
   2   5   2      407.42      446.23      3.38 o
   3   5   2      189.97      210.94      2.46 o
   4   5   2      133.68      140.57      2.40 o
   5   5   2        1.06        2.93      0.76 o
   6   5   2       34.03       34.82      2.48 o
   7   5   2        0.27        0.09      1.23 o
   8   5   2        4.54        6.70      1.58 o
   9   5   2        0.26        0.50      1.63 o
  10   5   2        0.16       -1.21      3.57 o
   0   6   2        6.82       11.57      0.76 o
   1   6   2      475.44      492.29      3.41 o
   2   6   2       59.97       65.02      1.05 o
   3   6   2      131.95      124.76      1.62 o
   4   6   2       27.29       33.06      1.27 o
   5   6   2       32.13       30.57      1.34 o
   6   6   2        4.60        6.79      1.47 o
   7   6   2        3.30        2.90      1.39 o
   8   6   2        5.97        4.86      1.64 o
   9   6   2        3.09        3.54      1.70 o
   0   7   2      822.76      953.49      8.33 o
   1   7   2      293.26      311.92      2.47 o
   2   7   2      560.72      585.91      4.86 o
   3   7   2       92.32       85.33      1.49 o
   4   7   2      142.55      146.09      2.77 o
   5   7   2       39.39       38.08      1.82 o
   6   7   2        4.54        3.79      1.26 o
   7   7   2       13.70       10.39      1.74 o
   8   7   2        0.05       -1.27      1.43 o
   9   7   2        0.34       -0.72      1.63 o
   0   8   2      115.88      104.94      1.58 o
   1   8   2        0.14       -0.42      0.42 o
   2   8   2      332.02      323.71      3.18 o
   3   8   2       49.50       46.53      1.22 o
   4   8   2      331.88      320.46      4.19 o
   5   8   2       20.68       23.21      1.74 o
   6   8   2       36.02       30.15      2.00 o
   7   8   2        1.90        1.47      1.37 o
   8   8   2        2.87        3.66      1.73 o
   0   9   2      262.34      246.45      3.25 o
   1   9   2        7.69        8.12      0.66 o
   2   9   2      233.86      217.02      2.57 o
   3   9   2      133.39      130.90      2.21 o
   4   9   2      122.21      117.46      2.53 o
   5   9   2       30.85       34.29      1.73 o
   6   9   2       17.41       19.96      1.57 o
   7   9   2        2.48        4.25      1.37 o
   8   9   2        1.25       -0.31      1.43 o
   0  10   2        0.22        0.10      0.77 o
   1  10   2        9.60       11.59      0.75 o
   2  10   2       78.85       73.13      1.76 o
   3  10   2       24.68       21.74      1.27 o
   4  10   2       67.05       60.01      2.18 o
   5  10   2       62.02       62.73      2.32 o
   6  10   2        7.61       10.34      1.60 o
   7  10   2       11.08       14.81      1.99 o
   0  11   2       24.51       20.08      1.26 o
   1  11   2       78.67       75.22      1.75 o
   2  11   2       49.40       46.41      1.63 o
   3  11   2       10.32        5.44      1.04 o
   4  11   2        3.30        3.22      1.15 o
   5  11   2        5.63        3.96      1.22 o
   6  11   2        7.91       11.47      1.58 o
   0  12   2       91.24       78.94      3.72 o
   1  12   2       20.50       19.69      1.13 o
   2  12   2       19.48       16.69      1.33 o
   3  12   2        7.96        6.78      1.38 o
   4  12   2        1.94        0.99      1.29 o
   5  12   2        0.08       -1.05      1.34 o
   0  13   2       12.10       13.99      2.25 o
   1  13   2        1.91        0.31      0.79 o
   2  13   2       14.83       19.23      1.55 o
   3  13   2        1.16        1.47      1.33 o
   1   0   3     1221.98     1230.22     10.24 o
   2   0   3     4454.92     4115.76     34.36 o
   3   0   3     1021.29     1051.28     12.68 o
   4   0   3     1347.13     1278.19     19.63 o
   5   0   3      521.98      494.90      6.99 o
   6   0   3      171.30      164.66      4.85 o
   7   0   3      369.44      364.33      6.04 o
   8   0   3       10.25       12.47      2.14 o
   9   0   3       34.31       32.02      4.20 o
  10   0   3        0.36       -0.63      1.89 o
   0   1   3     1196.92     1227.01     10.25 o
   1   1   3    24578.28    23188.14    129.39 o
   2   1   3      604.43      576.48      3.82 o
   3   1   3      274.85      260.44      2.60 o
   4   1   3      228.02      259.43      2.69 o
   5   1   3      207.06      206.84      2.72 o
   6   1   3      107.68      119.31      2.03 o
   7   1   3       28.56       25.93      1.12 o
   8   1   3       17.59       18.84      1.56 o
   9   1   3        0.59       -0.43      1.10 o
  10   1   3        3.89        5.59      1.53 o
   0   2   3      566.14      591.92      5.19 o
   1   2   3      822.86      760.27      4.62 o
   2   2   3       74.40       67.44      0.81 o
   3   2   3      104.10       97.39      1.26 o
   4   2   3      263.25      253.18      2.73 o
   5   2   3        1.36        1.95      0.55 o
   6   2   3       56.46       63.31      1.40 o
   7   2   3       20.28       17.62      1.11 o
   8   2   3       13.43       17.00      1.39 o
   9   2   3        2.51        2.38      1.51 o
  10   2   3        2.95        5.08      1.37 o
   0   3   3       60.18       62.90      1.02 o
   1   3   3      180.72      170.57      1.29 o
   2   3   3      169.36      172.34      1.57 o
   3   3   3       93.55       93.66      1.36 o
   4   3   3       60.05       67.95      1.36 o
   5   3   3        8.91        7.71      0.74 o
   6   3   3        3.55        2.74      0.72 o
   7   3   3       12.28        8.13      1.07 o
   8   3   3        2.75        2.64      1.05 o
   9   3   3        0.85       -1.22      1.89 o
  10   3   3        2.56        4.04      1.59 o
   0   4   3        0.79       -0.11      0.26 o
   1   4   3      197.22      207.67      1.72 o
   2   4   3      195.44      203.86      1.73 o
   3   4   3      143.39      145.90      1.83 o
   4   4   3      110.21      115.65      2.10 o
   5   4   3       40.98       41.27      1.61 o
   6   4   3       16.08       16.83      1.66 o
   7   4   3       16.32       18.94      2.56 o
   8   4   3        6.96        4.83      1.63 o
   9   4   3        6.41        5.16      2.27 o
  10   4   3        0.33        2.18      1.91 o
   0   5   3     1023.20     1143.16      8.96 o
   1   5   3      233.77      244.39      2.07 o
   2   5   3      252.95      255.72      2.26 o
   3   5   3      128.25      123.05      1.58 o
   4   5   3       78.03       69.79      1.68 o
   5   5   3       31.82       31.24      1.35 o
   6   5   3       32.95       33.75      2.09 o
   7   5   3        8.02       11.02      1.78 o
   8   5   3        1.94        3.05      1.49 o
   9   5   3        1.32        1.10      1.65 o
   0   6   3        0.35       -0.06      0.37 o
   1   6   3       24.34       32.31      0.64 o
   2   6   3       20.28       20.74      0.65 o
   3   6   3       40.72       42.03      1.06 o
   4   6   3        4.88        4.88      0.60 o
   5   6   3       12.16       14.83      1.01 o
   6   6   3       29.81       28.34      1.78 o
   7   6   3       11.43       12.75      1.76 o
   8   6   3       13.51       11.97      1.90 o
   9   6   3        1.43        2.84      1.70 o
   0   7   3      343.74      350.38      3.69 o
   1   7   3        2.72        1.60      0.36 o
   2   7   3      320.16      332.81      3.13 o
   3   7   3      106.26       99.97      1.68 o
   4   7   3       93.43       95.95      1.76 o
   5   7   3       65.89       69.75      1.75 o
   6   7   3       13.06       13.08      1.44 o
   7   7   3        8.37        7.37      1.53 o
   8   7   3        7.47        3.16      1.64 o
   9   7   3        1.47        0.27      1.73 o
   0   8   3      152.62      147.59      2.18 o
   1   8   3      230.32      221.66      2.05 o
   2   8   3        5.69        4.86      0.64 o
   3   8   3      161.08      162.95      2.40 o
   4   8   3       66.04       66.31      1.83 o
   5   8   3       64.63       68.20      2.20 o
   6   8   3        4.13        3.55      1.11 o
   7   8   3       18.82       21.51      1.70 o
   8   8   3        0.91        0.45      1.47 o
   0   9   3      109.22      103.15      1.90 o
   1   9   3      136.54      126.35      1.92 o
   2   9   3       58.64       63.17      1.38 o
   3   9   3      396.73      390.69      4.56 o
   4   9   3       27.87       29.61      1.59 o
   5   9   3      115.95      125.68      2.86 o
   6   9   3       19.83       20.15      1.56 o
   7   9   3       20.36       22.09      1.81 o
   8   9   3        4.59        4.65      1.59 o
   0  10   3       14.70       20.52      1.14 o
   1  10   3       21.30       18.56      0.90 o
   2  10   3       20.80       18.24      1.10 o
   3  10   3        5.31        5.10      1.04 o
   4  10   3       82.23       80.70      2.47 o
   5  10   3        0.55        1.05      1.24 o
   6  10   3       27.11       27.49      2.74 o
   7  10   3        1.16       -0.26      1.56 o
   0  11   3      249.55      233.71      4.27 o
   1  11   3      109.75       98.82      2.24 o
   2  11   3       76.20       76.27      2.02 o
   3  11   3       32.96       32.83      1.78 o
   4  11   3       21.02       22.82      1.60 o
   5  11   3       23.32       26.67      1.85 o
   6  11   3        5.45        4.96      1.42 o
   0  12   3       24.95       23.36      1.56 o
   1  12   3        6.22        8.63      0.93 o
   2  12   3       35.85       32.97      1.59 o
   3  12   3        8.36        5.68      1.38 o
   4  12   3       11.16       13.69      1.64 o
   5  12   3        0.49        0.34      1.37 o
   0  13   3        0.05        1.57      1.78 o
   1  13   3       15.26       13.87      1.60 o
   2  13   3        2.92        4.29      1.23 o
   3  13   3        0.07        0.89      1.30 o
   0   0   4     8724.39     8521.23     99.89 o
   1   0   4     1571.05     1616.15     13.89 o
   2   0   4      286.23      264.01      3.69 o
   3   0   4      135.34      127.47      1.95 o
   4   0   4      966.88     1055.96     13.07 o
   5   0   4       31.99       23.14      1.73 o
   6   0   4        4.60        5.55      1.78 o
   7   0   4        9.99       11.51      1.49 o
   8   0   4        3.13        2.72      1.68 o
   9   0   4        0.83        1.82      1.89 o
  10   0   4       11.72       17.01      2.42 o
   0   1   4     1622.19     1735.16     13.43 o
   1   1   4      625.87      598.09      3.73 o
   2   1   4      187.04      180.92      1.46 o
   3   1   4      306.17      305.69      2.61 o
   4   1   4      447.29      429.27      4.11 o
   5   1   4      101.36       95.11      1.58 o
   6   1   4       37.88       43.73      1.18 o
   7   1   4       83.91       91.92      2.31 o
   8   1   4       27.86       27.94      1.70 o
   9   1   4       10.65       11.77      1.42 o
  10   1   4        6.00        7.23      1.58 o
   0   2   4     1071.91     1053.64      8.93 o
   1   2   4        7.42        5.59      0.25 o
   2   2   4      598.36      525.41      3.68 o
   3   2   4      363.50      355.93      2.78 o
   4   2   4      320.43      317.62      2.97 o
   5   2   4      115.42      115.76      2.10 o
   6   2   4       30.42       30.66      0.98 o
   7   2   4       27.86       34.34      1.69 o
   8   2   4       35.64       36.21      1.53 o
   9   2   4        1.83        3.19      1.24 o
  10   2   4        1.70       -0.01      1.26 o
   0   3   4     1290.20     1225.18     10.69 o
   1   3   4        8.75        7.59      0.28 o
   2   3   4      985.14      921.65      6.16 o
   3   3   4      371.76      390.89      3.90 o
   4   3   4      187.97      178.43      2.73 o
   5   3   4      104.74      112.75      1.93 o
   6   3   4        7.91        7.36      0.78 o
   7   3   4       20.09       22.94      1.27 o
   8   3   4        0.39        0.47      0.92 o
   9   3   4        6.39        7.28      1.60 o
  10   3   4        0.50       -0.26      1.41 o
   0   4   4     1259.18     1375.40     12.00 o
   1   4   4        4.71        3.62      0.28 o
   2   4   4      484.89      514.17      3.78 o
   3   4   4       30.32       29.66      0.77 o
   4   4   4      155.29      157.62      2.20 o
   5   4   4       40.07       49.65      1.27 o
   6   4   4       17.71       23.44      1.65 o
   7   4   4       27.89       26.25      1.17 o
   8   4   4        2.12        2.71      1.49 o
   9   4   4        7.04        4.42      2.14 o
  10   4   4        0.63       -0.50      2.16 o
   0   5   4        0.93        0.22      0.41 o
   1   5   4      894.02      951.38      6.13 o
   2   5   4      102.09      100.99      1.27 o
   3   5   4      155.74      172.66      2.19 o
   4   5   4       86.47       80.10      1.67 o
   5   5   4       65.45       63.28      1.96 o
   6   5   4       36.02       41.49      2.09 o
   7   5   4       24.87       22.45      2.11 o
   8   5   4        1.67        3.64      1.69 o
   9   5   4        2.87        3.20      1.82 o
   0   6   4      144.38      143.86      1.79 o
   1   6   4       98.83       97.44      1.22 o
   2   6   4      178.50      178.08      1.80 o
   3   6   4      180.27      176.87      2.27 o
   4   6   4       31.31       30.09      1.12 o
   5   6   4       37.56       33.31      1.43 o
   6   6   4        7.05        7.10      1.12 o
   7   6   4       40.44       44.26      2.31 o
   8   6   4        2.17        2.50      1.60 o
   9   6   4        2.50        2.16      1.63 o
   0   7   4        1.30        1.83      0.49 o
   1   7   4      391.21      386.30      2.93 o
   2   7   4       70.71       70.22      1.30 o
   3   7   4       85.18       74.01      1.59 o
   4   7   4      193.44      181.04      2.90 o
   5   7   4       61.39       57.25      2.21 o
   6   7   4       32.63       36.30      1.62 o
   7   7   4       12.58       12.26      1.57 o
   8   7   4        3.17        2.20      1.47 o
   9   7   4        0.12        1.96      1.63 o
   0   8   4        3.60        3.41      0.57 o
   1   8   4      221.25      221.43      2.12 o
   2   8   4      124.33      123.02      1.78 o
   3   8   4       68.12       73.07      2.54 o
   4   8   4      228.91      225.41      3.41 o
   5   8   4        6.72        5.60      1.34 o
   6   8   4       22.96       24.14      1.65 o
   7   8   4        0.46       -0.16      1.15 o
   8   8   4        4.97        6.59      1.54 o
   0   9   4       52.55       37.86      1.69 o
   1   9   4      819.58      822.30      6.40 o
   2   9   4       17.03       18.99      1.02 o
   3   9   4      300.31      308.04      3.90 o
   4   9   4       23.73       23.39      1.51 o
   5   9   4       53.06       56.26      2.07 o
   6   9   4        7.09       10.37      1.34 o
   7   9   4       15.44       14.85      1.69 o
   8   9   4        3.51        5.45      2.75 o
   0  10   4      381.85      364.32      5.40 o
   1  10   4       16.11       15.27      0.92 o
   2  10   4      103.67      109.10      2.28 o
   3  10   4        5.28        4.00      1.02 o
   4  10   4       10.16       13.15      1.47 o
   5  10   4       18.42       22.54      1.83 o
   6  10   4        6.14        7.89      1.60 o
   7  10   4        5.88       10.65      1.88 o
   0  11   4        9.96        5.37      1.19 o
   1  11   4       14.83       12.91      1.00 o
   2  11   4       82.23       80.33      2.08 o
   3  11   4        7.28        4.23      1.21 o
   4  11   4       19.57       16.94      1.57 o
   5  11   4        0.44       -1.16      1.16 o
   6  11   4        0.27        0.13      1.32 o
   0  12   4       24.99       25.21      1.46 o
   1  12   4        1.57        0.57      0.77 o
   2  12   4        6.64        3.86      1.12 o
   3  12   4        0.71        0.00      1.19 o
   4  12   4        0.84        0.02      1.33 o
   5  12   4        3.81        5.66      1.57 o
   0  13   4       12.76       11.06      2.13 o
   1  13   4        5.82        6.09      1.36 o
   2  13   4        7.63        4.07      1.21 o
   3  13   4        2.37        2.49      1.39 o
   1   0   5       29.03       30.07      0.68 o
   2   0   5      475.10      459.55      4.73 o
   3   0   5       31.16       33.26      1.13 o
   4   0   5       32.07       31.50      1.40 o
   5   0   5       18.03       21.59      1.18 o
   6   0   5        8.04        6.84      1.03 o
   7   0   5      133.52      140.49      3.44 o
   8   0   5        0.41        0.69      1.59 o
   9   0   5       17.55       15.84      2.28 o
  10   0   5        4.34        5.25      3.15 o
   0   1   5       40.73       46.46      1.05 o
   1   1   5     4749.74     4675.02     28.06 o
   2   1   5      475.01      461.98      3.17 o
   3   1   5       52.47       40.92      0.72 o
   4   1   5      233.50      231.35      2.53 o
   5   1   5      164.10      157.73      2.16 o
   6   1   5        7.78        6.43      0.72 o
   7   1   5      203.14      209.75      3.39 o
   8   1   5        0.02        1.37      1.08 o
   9   1   5       11.88       11.71      1.54 o
  10   1   5        1.92        2.39      1.47 o
   0   2   5      214.93      203.51      2.43 o
   1   2   5     1368.11     1271.34      7.99 o
   2   2   5      132.92      120.88      1.18 o
   3   2   5      138.44      116.52      1.27 o
   4   2   5      188.78      205.17      2.13 o
   5   2   5       33.50       28.55      0.91 o
   6   2   5       11.82       11.44      0.77 o
   7   2   5       28.63       31.59      1.26 o
   8   2   5        2.43        0.68      0.92 o
   9   2   5        2.96        2.31      1.27 o
  10   2   5        0.84        2.44      1.32 o
   0   3   5      868.43      932.48      8.10 o
   1   3   5      397.52      379.54      2.60 o
   2   3   5       33.03       49.77      0.74 o
   3   3   5      387.51      403.41      3.67 o
   4   3   5       42.25       43.80      1.11 o
   5   3   5       87.15       94.82      1.57 o
   6   3   5        0.32        0.68      0.56 o
   7   3   5       31.30       26.25      1.33 o
   8   3   5        4.26        5.98      1.29 o
   9   3   5        1.01       -1.52      1.55 o
  10   3   5        0.67       -0.39      1.47 o
   0   4   5      281.67      327.84      3.47 o
   1   4   5      197.51      220.38      1.75 o
   2   4   5      488.33      523.70      4.05 o
   3   4   5      175.20      184.02      2.03 o
   4   4   5      158.85      167.62      2.22 o
   5   4   5      120.35      116.64      2.00 o
   6   4   5       11.37       10.61      0.79 o
   7   4   5       17.00       16.71      1.21 o
   8   4   5        0.86        0.97      0.93 o
   9   4   5        0.53        1.30      1.18 o
  10   4   5        2.58       -1.23      3.54 o
   0   5   5      168.51      166.22      2.12 o
   1   5   5        3.74        2.78      0.28 o
   2   5   5       49.93       49.84      0.81 o
   3   5   5        2.59        2.90      0.42 o
   4   5   5       24.09       21.85      0.82 o
   5   5   5        3.91        5.59      0.83 o
   6   5   5        9.91        9.18      1.20 o
   7   5   5        4.19        2.81      1.24 o
   8   5   5        4.46        2.34      1.42 o
   9   5   5        2.98        2.43      1.62 o
   0   6   5      420.67      428.93      4.08 o
   1   6   5       13.32       11.52      0.48 o
   2   6   5       63.28       53.91      1.03 o
   3   6   5       62.46       64.29      1.47 o
   4   6   5      116.79      111.29      1.97 o
   5   6   5       50.04       54.60      1.77 o
   6   6   5        3.53        4.61      1.05 o
   7   6   5        2.42        0.65      1.26 o
   8   6   5        1.40        3.59      1.39 o
   9   6   5        1.75        3.00      1.72 o
   0   7   5       27.34       26.26      0.79 o
   1   7   5       18.76       20.91      0.66 o
   2   7   5      229.02      225.83      2.31 o
   3   7   5      195.95      183.21      2.46 o
   4   7   5      235.62      229.93      3.36 o
   5   7   5       23.47       24.52      1.34 o
   6   7   5       34.43       36.23      1.62 o
   7   7   5       15.99       14.74      1.51 o
   8   7   5        8.91        9.90      1.74 o
   9   7   5        2.59        4.12      3.34 o
   0   8   5        4.59        4.42      0.54 o
   1   8   5       16.03       17.00      0.67 o
   2   8   5       23.14       23.68      0.93 o
   3   8   5       35.94       37.37      1.43 o
   4   8   5       68.66       73.69      1.98 o
   5   8   5       14.05       19.00      1.72 o
   6   8   5       23.35       23.99      1.65 o
   7   8   5        1.44        1.23      1.24 o
   8   8   5        2.59        2.67      1.59 o
   0   9   5        0.00        1.57      0.76 o
   1   9   5      874.66      894.80      7.15 o
   2   9   5       35.37       36.64      1.27 o
   3   9   5      732.19      753.88      8.16 o
   4   9   5       41.09       44.13      1.95 o
   5   9   5      136.23      132.36      2.98 o
   6   9   5       19.64       21.46      1.72 o
   7   9   5        5.80        3.60      1.42 o
   0  10   5      285.68      287.62      4.65 o
   1  10   5       15.22       13.47      0.80 o
   2  10   5      295.58      303.14      4.04 o
   3  10   5       60.71       67.45      2.24 o
   4  10   5      117.64      115.85      3.12 o
   5  10   5       19.06       19.65      1.78 o
   6  10   5        8.41        7.72      1.68 o
   7  10   5        0.90        0.93      1.62 o
   0  11   5      339.89      353.71      5.46 o
   1  11   5       58.35       58.22      1.78 o
   2  11   5      121.70      124.79      2.54 o
   3  11   5       25.85       23.93      1.65 o
   4  11   5       37.07       30.96      1.87 o
   5  11   5       14.71       11.89      1.56 o
   6  11   5       12.31       11.16      1.88 o
   0  12   5       13.90       14.99      1.66 o
   1  12   5        4.47        2.89      0.84 o
   2  12   5        7.31        4.50      1.50 o
   3  12   5        4.45        4.73      1.36 o
   4  12   5        3.81        6.70      1.38 o
   5  12   5        0.81        3.13      2.36 o
   0  13   5       10.20        7.52      2.07 o
   1  13   5        9.67       10.53      1.44 o
   2  13   5        5.03        6.04      1.26 o
   3  13   5        3.63        2.70      1.39 o
   0   0   6      991.16     1008.54     12.30 o
   1   0   6      312.53      336.73      3.37 o
   2   0   6      351.30      349.39      3.85 o
   3   0   6       25.19       25.66      0.91 o
   4   0   6      583.57      551.09      8.76 o
   5   0   6       21.62       20.06      1.35 o
   6   0   6        0.25        0.14      1.14 o
   7   0   6       29.99       28.27      1.90 o
   8   0   6       15.10       15.68      2.74 o
   9   0   6        2.78        2.30      1.57 o
  10   0   6        0.19        2.14      2.03 o
   0   1   6     3558.15     3568.28     29.74 o
   1   1   6      331.57      332.27      2.49 o
   2   1   6      269.77      292.53      2.33 o
   3   1   6      226.29      212.13      1.96 o
   4   1   6        1.75        1.47      0.45 o
   5   1   6      153.31      151.26      2.02 o
   6   1   6       27.30       23.55      0.96 o
   7   1   6       11.05       13.39      1.03 o
   8   1   6       13.03        9.94      1.29 o
   9   1   6        1.33        0.30      1.15 o
  10   1   6        6.53        8.84      1.67 o
   0   2   6     1109.29     1087.96     10.47 o
   1   2   6      141.24      150.19      1.50 o
   2   2   6      230.96      257.20      2.02 o
   3   2   6      169.21      162.69      1.71 o
   4   2   6      213.60      219.78      2.27 o
   5   2   6      106.14      103.83      1.59 o
   6   2   6       39.76       39.28      1.36 o
   7   2   6       20.19       22.56      1.10 o
   8   2   6       16.00       13.25      1.10 o
   9   2   6        6.84        6.80      1.31 o
  10   2   6        0.43        2.03      1.22 o
   0   3   6     1759.54     1710.34     15.07 o
   1   3   6      642.36      644.83      4.35 o
   2   3   6      181.06      166.24      1.68 o
   3   3   6      448.67      489.37      4.17 o
   4   3   6       54.83       48.19      0.97 o
   5   3   6      105.04      111.05      1.52 o
   6   3   6       20.85       23.59      0.85 o
   7   3   6       16.06       15.01      0.92 o
   8   3   6        6.72        4.05      1.25 o
   9   3   6        1.62        0.05      1.30 o
  10   3   6        1.25        2.04      1.43 o
   0   4   6      698.58      767.56      7.28 o
   1   4   6     1699.39     1892.48     12.03 o
   2   4   6      825.08      866.69      5.87 o
   3   4   6       93.51      114.78      1.56 o
   4   4   6      188.81      203.64      2.46 o
   5   4   6       21.97       20.78      0.91 o
   6   4   6        8.33        6.63      0.92 o
   7   4   6        9.43        9.03      1.07 o
   8   4   6        1.17        0.53      0.91 o
   9   4   6        1.51        1.37      1.20 o
   0   5   6      322.17      299.89      3.54 o
   1   5   6      161.61      199.74      1.75 o
   2   5   6        9.16        9.34      0.45 o
   3   5   6        5.69        7.54      0.57 o
   4   5   6       65.33       64.47      1.33 o
   5   5   6        4.98        4.87      0.67 o
   6   5   6        1.43       -0.64      0.84 o
   7   5   6        4.97        4.53      1.42 o
   8   5   6        1.28        1.81      1.33 o
   9   5   6        0.40       -1.27      2.04 o
   0   6   6      120.40      132.60      1.81 o
   1   6   6       69.04       87.21      1.00 o
   2   6   6       34.22       33.48      0.85 o
   3   6   6       13.87       12.62      0.65 o
   4   6   6       22.10       21.75      1.03 o
   5   6   6       11.96       13.40      1.15 o
   6   6   6        6.93        5.92      1.31 o
   7   6   6       12.12       14.35      1.50 o
   8   6   6       14.93       15.89      1.87 o
   9   6   6        8.13       10.82      2.22 o
   0   7   6      552.03      552.51      4.98 o
   1   7   6      219.65      226.08      2.23 o
   2   7   6      287.16      301.78      2.89 o
   3   7   6        0.81        1.57      0.45 o
   4   7   6       18.05       17.13      1.07 o
   5   7   6       23.70       23.55      1.40 o
   6   7   6        9.43       10.55      1.41 o
   7   7   6       15.10       15.30      1.75 o
   8   7   6        3.64        5.97      1.70 o
   0   8   6      179.33      175.91      2.55 o
   1   8   6       67.37       68.91      1.19 o
   2   8   6       25.48       22.99      0.90 o
   3   8   6       53.13       50.81      1.66 o
   4   8   6       64.43       61.37      2.04 o
   5   8   6       15.46       15.65      1.47 o
   6   8   6       21.59       19.80      1.61 o
   7   8   6        2.36        3.37      1.44 o
   8   8   6        2.14        4.14      1.65 o
   0   9   6      151.23      147.24      2.79 o
   1   9   6     1003.94     1042.13      8.77 o
   2   9   6      128.71      126.87      2.04 o
   3   9   6      256.75      258.75      4.24 o
   4   9   6       49.12       51.38      2.06 o
   5   9   6       46.22       48.88      2.11 o
   6   9   6       31.77       35.87      2.11 o
   7   9   6        6.59        8.15      1.79 o
   0  10   6        6.00        5.07      0.83 o
   1  10   6       59.09       56.94      1.38 o
   2  10   6       58.89       63.02      1.81 o
   3  10   6       71.53       69.17      2.28 o
   4  10   6       24.59       25.54      1.84 o
   5  10   6       25.14       28.72      2.60 o
   6  10   6       10.63       15.22      1.91 o
   0  11   6        0.11       -1.06      1.29 o
   1  11   6        9.09        8.82      0.75 o
   2  11   6       21.40       22.05      1.47 o
   3  11   6        3.63        3.21      1.20 o
   4  11   6        1.38        1.09      1.21 o
   5  11   6        0.35       -0.65      1.24 o
   6  11   6        1.30        3.85      2.43 o
   0  12   6       43.25       39.52      2.25 o
   1  12   6        7.75        7.15      0.97 o
   2  12   6       13.08       17.02      1.49 o
   3  12   6        4.37        4.50      1.43 o
   4  12   6        0.32        3.40      1.38 o
   0  13   6       21.47       23.02      2.01 o
   1  13   6       15.68       17.80      1.67 o
   2  13   6        8.65        9.01      1.41 o
   1   0   7       18.51       15.14      0.73 o
   2   0   7      343.95      336.98      3.83 o
   3   0   7        1.72        0.80      0.54 o
   4   0   7      107.77      103.47      1.99 o
   5   0   7        1.70        1.10      0.68 o
   6   0   7       10.94        7.51      1.06 o
   7   0   7       23.82       24.84      1.87 o
   8   0   7        0.37        0.91      1.48 o
   9   0   7        0.84        2.48      1.57 o
  10   0   7        0.03        3.80      2.15 o
   0   1   7      316.87      299.25      3.37 o
   1   1   7     2101.96     2157.50     13.78 o
   2   1   7      292.69      272.34      2.36 o
   3   1   7       80.39       79.73      1.08 o
   4   1   7       57.74       54.86      1.02 o
   5   1   7      101.24       95.68      1.56 o
   6   1   7        6.57        5.43      0.67 o
   7   1   7       75.05       73.09      2.29 o
   8   1   7        0.00        0.88      0.97 o
   9   1   7        4.48        1.42      1.23 o
  10   1   7        1.07        2.37      1.48 o
   0   2   7     1561.15     1736.72     15.46 o
   1   2   7      728.59      721.15      5.31 o
   2   2   7     1041.20     1178.57      7.72 o
   3   2   7      646.14      610.63      4.98 o
   4   2   7      434.04      444.56      3.90 o
   5   2   7      125.80      120.92      1.79 o
   6   2   7       66.93       64.35      1.48 o
   7   2   7       62.76       60.90      2.28 o
   8   2   7        8.31        8.33      1.15 o
   9   2   7        9.40        9.01      1.38 o
  10   2   7        1.22        2.58      1.27 o
   0   3   7      801.91      938.27      9.84 o
   1   3   7      752.70      785.01      5.72 o
   2   3   7      880.88      930.04      6.58 o
   3   3   7      590.24      564.46      4.55 o
   4   3   7      216.79      220.63      2.28 o
   5   3   7      140.26      136.54      1.79 o
   6   3   7       30.49       26.77      0.98 o
   7   3   7        9.87        7.27      0.88 o
   8   3   7        0.02       -1.13      1.13 o
   9   3   7        1.01       -0.15      1.33 o
   0   4   7      785.13      861.37      8.17 o
   1   4   7     1115.65     1268.52      8.34 o
   2   4   7      327.87      367.37      2.91 o
   3   4   7      343.61      373.58      3.39 o
   4   4   7       42.62       55.68      1.38 o
   5   4   7        1.47        0.33      0.57 o
   6   4   7        4.40        4.66      0.83 o
   7   4   7       25.92       27.37      1.77 o
   8   4   7        5.39        5.11      1.23 o
   9   4   7        2.29        1.28      1.37 o
   0   5   7      103.05      104.75      1.72 o
   1   5   7       24.80       20.51      0.59 o
   2   5   7       41.11       42.08      0.76 o
   3   5   7      101.44      100.32      1.60 o
   4   5   7       83.58       85.53      1.78 o
   5   5   7       13.58       13.55      0.88 o
   6   5   7       28.86       33.95      1.21 o
   7   5   7        2.20        1.74      0.85 o
   8   5   7        7.67        6.14      1.54 o
   9   5   7        0.20        2.15      1.62 o
   0   6   7       55.46       64.57      1.34 o
   1   6   7       98.03      102.94      1.20 o
   2   6   7      103.73      102.14      1.38 o
   3   6   7      114.88      108.06      1.64 o
   4   6   7      122.62      121.75      2.05 o
   5   6   7       39.61       40.34      1.23 o
   6   6   7       14.65       14.63      1.26 o
   7   6   7        7.45        4.55      1.30 o
   8   6   7        3.02        0.86      1.54 o
   9   6   7        3.55        6.97      2.09 o
   0   7   7      138.71      148.03      2.05 o
   1   7   7       30.06       31.11      0.68 o
   2   7   7      343.61      337.66      3.46 o
   3   7   7       67.32       60.87      1.46 o
   4   7   7       80.92       72.56      1.97 o
   5   7   7       76.52       72.74      2.38 o
   6   7   7       70.37       69.83      2.41 o
   7   7   7       19.50       20.51      1.94 o
   8   7   7       17.49       22.20      2.18 o
   0   8   7        1.39        0.92      0.63 o
   1   8   7      284.44      297.30      2.90 o
   2   8   7      209.10      198.65      2.44 o
   3   8   7      476.82      461.85      5.32 o
   4   8   7      209.23      206.78      3.83 o
   5   8   7      159.78      149.91      3.24 o
   6   8   7       54.75       53.14      2.17 o
   7   8   7       20.73       24.00      1.96 o
   8   8   7        9.40        8.60      2.05 o
   0   9   7      520.33      524.45      6.46 o
   1   9   7      438.32      445.21      4.44 o
   2   9   7      207.31      207.54      2.66 o
   3   9   7       58.13       63.48      2.17 o
   4   9   7       48.58       51.63      2.07 o
   5   9   7       30.22       38.35      2.05 o
   6   9   7       15.69       16.11      1.72 o
   7   9   7        6.72        8.99      1.83 o
   0  10   7       54.43       57.54      1.89 o
   1  10   7       60.63       55.26      1.40 o
   2  10   7       10.09       14.58      1.29 o
   3  10   7       33.12       37.11      1.86 o
   4  10   7       10.42       13.38      1.60 o
   5  10   7       24.81       31.04      2.08 o
   6  10   7        2.39        3.09      1.58 o
   0  11   7        0.01       -0.95      1.14 o
   1  11   7        1.15        1.25      0.71 o
   2  11   7       12.70       14.00      1.31 o
   3  11   7        8.98        7.75      1.39 o
   4  11   7       10.88       12.61      1.59 o
   5  11   7        2.43        3.06      1.46 o
   0  12   7        0.03        1.63      1.31 o
   1  12   7       26.79       32.79      1.62 o
   2  12   7        6.89        4.59      1.19 o
   3  12   7        2.66        5.16      1.29 o
   4  12   7       24.16       31.63      2.00 o
   0  13   7        0.77        0.57      1.56 o
   1  13   7        1.06        1.41      1.29 o
   2  13   7        0.20        0.08      1.59 o
   0   0   8     6358.17     6539.11     75.92 o
   1   0   8      595.33      606.42      6.75 o
   2   0   8      314.12      360.19      3.98 o
   3   0   8      933.23      946.90      9.42 o
   4   0   8        2.82        3.32      0.66 o
   5   0   8      193.01      194.24      5.16 o
   6   0   8       81.21       88.01      2.48 o
   7   0   8        3.54        1.18      1.35 o
   8   0   8       28.70       28.53      2.27 o
   9   0   8        0.07       -0.86      1.86 o
   0   1   8      542.93      545.29      5.88 o
   1   1   8      287.92      305.29      2.53 o
   2   1   8      182.71      170.65      2.01 o
   3   1   8      194.40      204.66      2.06 o
   4   1   8      191.49      183.09      2.10 o
   5   1   8        8.94        9.68      0.72 o
   6   1   8       12.22       12.61      0.90 o
   7   1   8        0.05        0.38      0.88 o
   8   1   8       11.86        9.48      1.23 o
   9   1   8        1.39        2.92      1.26 o
   0   2   8       30.21       22.25      1.01 o
   1   2   8     3153.35     3428.83     22.78 o
   2   2   8      159.29      156.56      1.66 o
   3   2   8      578.15      599.06      4.97 o
   4   2   8       72.82       79.87      1.25 o
   5   2   8       36.38       39.88      1.29 o
   6   2   8       22.19       21.42      0.99 o
   7   2   8        6.14        6.97      0.93 o
   8   2   8       10.70       11.21      1.35 o
   9   2   8        0.43        0.55      1.21 o
   0   3   8      561.68      616.87      6.93 o
   1   3   8      426.06      452.73      3.72 o
   2   3   8      246.51      281.35      2.41 o
   3   3   8       30.28       30.23      0.85 o
   4   3   8       32.15       35.20      1.00 o
   5   3   8       12.86       12.09      0.75 o
   6   3   8        1.34        0.83      0.72 o
   7   3   8        7.01        7.35      1.04 o
   8   3   8        1.83        2.12      0.98 o
   9   3   8        2.51        3.18      1.56 o
   0   4   8        8.22        9.23      0.68 o
   1   4   8      188.58      219.75      2.10 o
   2   4   8       13.47       17.24      0.59 o
   3   4   8      131.55      146.74      1.77 o
   4   4   8       30.60       34.21      1.03 o
   5   4   8       59.77       62.48      1.44 o
   6   4   8        3.29        3.61      0.87 o
   7   4   8        1.52        1.59      1.11 o
   8   4   8        0.83        0.03      1.21 o
   9   4   8        0.10        0.25      1.28 o
   0   5   8       61.56       62.38      1.40 o
   1   5   8        3.97        3.31      0.46 o
   2   5   8      289.67      285.68      2.52 o
   3   5   8       84.27       80.29      1.90 o
   4   5   8      202.69      204.20      2.61 o
   5   5   8       10.25        9.85      0.86 o
   6   5   8       17.25       18.37      1.16 o
   7   5   8        9.90        9.92      1.12 o
   8   5   8        3.49        3.84      1.00 o
   9   5   8        0.41        1.33      1.75 o
   0   6   8      106.97       95.11      1.93 o
   1   6   8       32.15       30.53      0.73 o
   2   6   8       32.78       31.80      0.87 o
   3   6   8      145.18      144.36      2.23 o
   4   6   8       62.12       62.23      1.85 o
   5   6   8       10.62       11.53      0.93 o
   6   6   8        9.87       10.90      1.08 o
   7   6   8       13.16        9.64      1.43 o
   8   6   8        3.45        1.84      1.65 o
   0   7   8     1069.75     1033.99     10.81 o
   1   7   8       55.48       56.51      0.95 o
   2   7   8      288.63      291.34      3.20 o
   3   7   8        1.37        0.78      0.75 o
   4   7   8      159.58      147.20      2.38 o
   5   7   8       59.01       64.04      2.04 o
   6   7   8       16.25       14.93      1.74 o
   7   7   8       19.44       26.00      2.12 o
   8   7   8        2.13        4.47      1.80 o
   0   8   8      109.71      108.85      1.99 o
   1   8   8       40.93       41.48      1.15 o
   2   8   8      237.23      242.73      3.03 o
   3   8   8       47.13       47.63      1.45 o
   4   8   8      114.27      115.19      2.81 o
   5   8   8        1.09        2.92      1.17 o
   6   8   8        4.13        4.75      1.43 o
   7   8   8       11.50       15.91      2.25 o
   0   9   8       76.61       60.06      1.88 o
   1   9   8       85.85       80.50      1.66 o
   2   9   8       40.49       41.55      1.38 o
   3   9   8       50.52       48.80      2.33 o
   4   9   8       22.44       26.29      2.03 o
   5   9   8        0.36        2.01      1.29 o
   6   9   8        8.36        9.15      1.72 o
   7   9   8        5.25        5.08      1.74 o
   0  10   8        1.81        2.21      0.81 o
   1  10   8        1.35        1.02      0.78 o
   2  10   8        9.72       11.20      0.94 o
   3  10   8       11.85        9.54      1.42 o
   4  10   8       35.65       37.96      2.75 o
   5  10   8       15.60       16.04      1.88 o
   6  10   8       15.84       18.96      2.29 o
   0  11   8        4.76        4.22      1.35 o
   1  11   8       34.61       36.53      1.48 o
   2  11   8       17.84       19.89      1.46 o
   3  11   8       21.36       21.34      1.67 o
   4  11   8       13.13       12.40      1.56 o
   5  11   8        1.72        4.87      1.63 o
   0  12   8        0.03        0.75      1.55 o
   1  12   8       14.43       13.58      1.13 o
   2  12   8       10.70       13.44      1.53 o
   3  12   8       13.50       20.27      2.13 o
   4  12   8        3.22       -0.68      2.32 o
   0  13   8        5.27        5.29      1.81 o
   1  13   8        5.74        6.34      2.91 o
   1   0   9        2.39        0.88      0.56 o
   2   0   9      343.20      326.79      4.24 o
   3   0   9       22.08       24.50      1.11 o
   4   0   9        8.63        7.64      0.84 o
   5   0   9        3.97        2.93      0.80 o
   6   0   9        2.02        1.49      1.12 o
   7   0   9        3.55        3.81      1.29 o
   8   0   9        0.61       -0.54      1.48 o
   9   0   9        2.52        2.23      2.07 o
   0   1   9      135.76      116.18      2.35 o
   1   1   9        5.17        4.79      0.52 o
   2   1   9       41.54       49.53      0.86 o
   3   1   9      658.53      687.70      5.29 o
   4   1   9       52.81       56.97      1.15 o
   5   1   9       89.64       89.24      1.57 o
   6   1   9       20.94       18.72      1.07 o
   7   1   9       18.82       22.43      1.36 o
   8   1   9        2.12        0.95      1.19 o
   9   1   9        3.52        1.80      1.40 o
   0   2   9      543.05      628.62      7.64 o
   1   2   9     3387.12     3684.36     25.16 o
   2   2   9      123.69      137.11      1.74 o
   3   2   9      452.88      460.38      4.08 o
   4   2   9        9.83        7.23      0.62 o
   5   2   9      103.02      100.83      1.73 o
   6   2   9        0.73        0.30      0.69 o
   7   2   9       43.28       43.64      1.68 o
   8   2   9        1.32       -0.47      1.17 o
   9   2   9        0.97        0.44      1.27 o
   0   3   9       65.80       63.14      1.54 o
   1   3   9      278.97      305.55      3.17 o
   2   3   9       37.09       35.91      0.87 o
   3   3   9       42.27       46.08      1.01 o
   4   3   9      138.85      148.89      2.08 o
   5   3   9       13.22       12.54      0.97 o
   6   3   9       47.33       44.54      1.66 o
   7   3   9       25.72       25.22      1.53 o
   8   3   9        9.21        6.74      1.14 o
   9   3   9        2.45        2.86      1.76 o
   0   4   9       41.06       35.11      1.40 o
   1   4   9       42.88       43.81      0.96 o
   2   4   9       94.31       96.77      1.34 o
   3   4   9       71.41       76.89      1.28 o
   4   4   9       35.39       40.61      0.99 o
   5   4   9       15.39       14.66      1.06 o
   6   4   9       20.51       26.43      1.44 o
   7   4   9        3.20        4.17      1.22 o
   8   4   9        6.90       10.02      1.56 o
   9   4   9        1.02        2.16      1.43 o
   0   5   9      301.01      366.98      4.70 o
   1   5   9        1.35        0.58      0.43 o
   2   5   9       29.63       29.65      0.77 o
   3   5   9       59.16       58.18      1.16 o
   4   5   9       28.49       28.99      1.08 o
   5   5   9       32.04       30.81      1.19 o
   6   5   9        5.65        5.41      0.97 o
   7   5   9        4.62        4.96      1.22 o
   8   5   9        3.16        4.67      1.61 o
   9   5   9        0.51        0.85      3.84 o
   0   6   9      981.06      943.41      9.55 o
   1   6   9       11.88       13.03      0.60 o
   2   6   9      228.87      221.01      2.22 o
   3   6   9       70.46       66.96      1.52 o
   4   6   9       49.28       46.06      1.44 o
   5   6   9       52.30       53.77      1.56 o
   6   6   9       77.52       78.48      2.10 o
   7   6   9        0.59        0.51      0.85 o
   8   6   9       12.66        9.51      2.00 o
   0   7   9      319.53      317.30      3.86 o
   1   7   9       32.84       38.77      0.92 o
   2   7   9      389.27      367.58      3.84 o
   3   7   9      411.93      402.25      5.01 o
   4   7   9      194.99      188.47      3.13 o
   5   7   9       96.48      100.78      2.52 o
   6   7   9       26.94       24.84      1.95 o
   7   7   9        2.88        3.73      1.55 o
   8   7   9        2.02        0.71      1.86 o
   0   8   9        0.34       -0.65      0.88 o
   1   8   9      316.65      336.27      3.41 o
   2   8   9       37.86       35.66      1.29 o
   3   8   9      112.61      111.95      2.36 o
   4   8   9       50.93       49.75      1.55 o
   5   8   9       55.19       51.39      2.18 o
   6   8   9       24.42       24.22      2.08 o
   7   8   9       38.75       41.55      2.58 o
   0   9   9       15.04       16.04      1.23 o
   1   9   9        2.99        2.13      0.80 o
   2   9   9       14.73       12.69      1.42 o
   3   9   9        0.77        0.83      0.88 o
   4   9   9       41.12       34.67      1.92 o
   5   9   9       19.42       22.16      1.77 o
   6   9   9       18.70       15.56      1.95 o
   7   9   9       18.22       16.29      3.10 o
   0  10   9       72.88       72.38      1.98 o
   1  10   9       22.60       27.49      1.58 o
   2  10   9       36.88       35.74      1.39 o
   3  10   9       14.04       17.85      1.64 o
   4  10   9        4.18        4.68      1.39 o
   5  10   9       10.05        8.74      1.86 o
   6  10   9        1.25        3.14      1.97 o
   0  11   9       11.89       10.45      2.30 o
   1  11   9        0.47        1.59      0.89 o
   2  11   9        2.65        3.34      0.92 o
   3  11   9        4.35        2.70      1.25 o
   4  11   9        1.08        3.20      1.42 o
   5  11   9        0.65        1.29      2.78 o
   0  12   9        0.09       -0.33      1.58 o
   1  12   9        1.30        1.07      0.92 o
   2  12   9        0.73        3.20      1.31 o
   3  12   9        7.02        8.37      1.58 o
   0   0  10      838.90      777.13     13.21 o
   1   0  10       47.33       44.41      1.40 o
   2   0  10      214.33      186.46      3.14 o
   3   0  10      277.82      305.08      4.32 o
   4   0  10       33.04       31.41      1.58 o
   5   0  10       60.14       62.01      2.09 o
   6   0  10       87.07       90.33      2.79 o
   7   0  10        4.33        2.83      1.41 o
   8   0  10       21.70       18.29      2.68 o
   9   0  10        3.12        1.66      2.08 o
   0   1  10      509.56      437.31      5.50 o
   1   1  10       29.99       23.13      0.84 o
   2   1  10      293.14      282.73      2.89 o
   3   1  10      163.84      156.25      2.00 o
   4   1  10      174.76      164.79      2.11 o
   5   1  10      106.21      104.81      1.79 o
   6   1  10      106.70      111.53      2.35 o
   7   1  10       13.86       13.19      1.23 o
   8   1  10       27.00       31.46      1.90 o
   9   1  10        1.42        1.78      1.62 o
   0   2  10     1273.76     1255.34     14.98 o
   1   2  10      803.78      916.17      7.17 o
   2   2  10      212.23      221.52      2.51 o
   3   2  10       87.72       92.93      1.49 o
   4   2  10        1.96        4.29      0.55 o
   5   2  10        2.47        2.68      0.62 o
   6   2  10        2.56        2.36      0.77 o
   7   2  10        3.64        4.80      1.22 o
   8   2  10        2.61        2.09      1.25 o
   9   2  10        3.97        4.90      1.55 o
   0   3  10        5.26       14.27      1.10 o
   1   3  10      134.54      148.00      1.98 o
   2   3  10      215.34      237.25      2.62 o
   3   3  10       22.94       21.16      0.76 o
   4   3  10       64.90       71.03      1.46 o
   5   3  10        4.39        3.75      0.68 o
   6   3  10       36.39       45.69      1.67 o
   7   3  10       15.89       15.76      1.22 o
   8   3  10       13.70       15.52      1.35 o
   9   3  10        2.44        3.61      1.60 o
   0   4  10     1144.30     1210.78     13.53 o
   1   4  10      309.66      327.72      3.32 o
   2   4  10      131.95      146.61      1.82 o
   3   4  10       45.32       43.66      1.22 o
   4   4  10       18.86       13.51      0.80 o
   5   4  10        4.87        5.51      0.71 o
   6   4  10       20.90       21.62      1.39 o
   7   4  10        3.77        3.74      1.28 o
   8   4  10        7.74        6.50      1.48 o
   9   4  10        0.09        0.94      1.57 o
   0   5  10       55.44       50.55      1.74 o
   1   5  10       35.27       40.18      0.96 o
   2   5  10        2.91        3.41      0.54 o
   3   5  10       43.59       41.92      1.04 o
   4   5  10       22.08       25.48      1.10 o
   5   5  10       27.25       28.10      1.28 o
   6   5  10        2.40        3.26      1.03 o
   7   5  10        1.73        0.53      1.19 o
   8   5  10        0.34        1.61      1.30 o
   0   6  10       67.90       68.11      1.73 o
   1   6  10       55.25       51.76      1.14 o
   2   6  10       96.95       88.47      1.46 o
   3   6  10       96.53       88.98      1.85 o
   4   6  10       25.27       22.49      1.16 o
   5   6  10       38.19       37.72      1.55 o
   6   6  10        1.07        0.62      1.00 o
   7   6  10       10.88        8.05      1.45 o
   8   6  10        0.42        0.19      1.32 o
   0   7  10      545.80      548.58      6.59 o
   1   7  10       46.63       45.81      1.20 o
   2   7  10      562.26      557.18      5.73 o
   3   7  10      145.48      146.37      2.75 o
   4   7  10      205.87      203.72      3.10 o
   5   7  10       18.93       21.69      1.47 o
   6   7  10       20.07       17.49      1.19 o
   7   7  10        1.94        2.18      1.47 o
   8   7  10        6.86        6.46      5.07 o
   0   8  10      102.82       98.96      2.64 o
   1   8  10      860.59      840.84      7.14 o
   2   8  10        2.05        3.00      1.08 o
   3   8  10      174.33      175.74      3.20 o
   4   8  10       36.92       36.40      1.38 o
   5   8  10        6.10        5.80      1.63 o
   6   8  10        3.53        6.29      1.66 o
   7   8  10        2.86        2.30      1.63 o
   0   9  10       54.12       51.80      1.84 o
   1   9  10       35.66       35.59      1.70 o
   2   9  10       43.79       47.62      2.01 o
   3   9  10       32.63       35.25      1.69 o
   4   9  10       16.14       26.83      1.81 o
   5   9  10        5.40        6.38      1.62 o
   6   9  10        1.56        1.83      1.56 o
   0  10  10       44.85       48.56      1.73 o
   1  10  10       10.98        9.64      1.12 o
   2  10  10        0.83        1.71      0.95 o
   3  10  10       11.64       10.94      1.28 o
   4  10  10        4.39        8.41      1.60 o
   5  10  10        1.66        2.77      1.66 o
   0  11  10        1.15        3.82      1.64 o
   1  11  10       10.16        8.71      1.13 o
   2  11  10        8.99        8.94      1.16 o
   3  11  10        8.89       10.96      1.66 o
   4  11  10       11.84       15.58      1.87 o
   0  12  10        5.58        8.98      2.10 o
   1  12  10       30.36       39.16      1.75 o
   2  12  10        1.94        1.66      1.32 o
   1   0  11      199.24      183.98      3.77 o
   2   0  11        0.71        0.04      0.91 o
   3   0  11      658.14      597.46      7.98 o
   4   0  11        4.29        6.96      1.57 o
   5   0  11      231.38      229.88      4.20 o
   6   0  11        0.18       -1.12      1.15 o
   7   0  11       13.92       17.57      1.87 o
   8   0  11        0.18        2.62      2.03 o
   9   0  11        1.96        2.83      2.23 o
   0   1  11        6.12        4.63      0.97 o
   1   1  11      140.56      137.64      2.19 o
   2   1  11       29.85       33.49      1.09 o
   3   1  11      426.58      403.16      3.92 o
   4   1  11       27.41       28.20      1.00 o
   5   1  11       46.98       48.55      1.32 o
   6   1  11        0.14        1.43      0.85 o
   7   1  11        8.36        8.79      1.32 o
   8   1  11        0.30        0.56      1.24 o
   9   1  11        1.89        1.39      1.56 o
   0   2  11       17.13       20.67      1.54 o
   1   2  11      313.34      309.45      3.41 o
   2   2  11       12.38       11.34      0.77 o
   3   2  11      372.07      377.71      3.76 o
   4   2  11       25.93       28.45      0.95 o
   5   2  11       85.72       86.08      1.90 o
   6   2  11        6.96        8.76      1.22 o
   7   2  11        0.79        0.62      1.16 o
   8   2  11        3.33        2.99      1.36 o
   9   2  11        0.73        2.12      1.64 o
   0   3  11       75.54       96.96      2.48 o
   1   3  11       26.41       22.98      0.90 o
   2   3  11        7.00        7.15      0.62 o
   3   3  11        9.26        9.97      0.70 o
   4   3  11       19.07       21.84      0.93 o
   5   3  11       34.01       31.03      1.16 o
   6   3  11       14.89       14.16      1.22 o
   7   3  11       21.19       18.62      1.44 o
   8   3  11       11.79       15.59      1.51 o
   9   3  11        1.30        6.22      2.90 o
   0   4  11      290.45      314.10      5.05 o
   1   4  11       70.29       64.36      1.41 o
   2   4  11       97.48       95.49      1.50 o
   3   4  11       45.28       48.27      1.09 o
   4   4  11        5.49        4.23      0.70 o
   5   4  11        5.17        6.49      0.85 o
   6   4  11        2.75        2.39      0.92 o
   7   4  11        1.61        0.45      1.21 o
   8   4  11        0.60        2.37      1.37 o
   0   5  11      141.58      144.64      2.71 o
   1   5  11        3.26        4.21      0.63 o
   2   5  11       62.86       56.00      1.20 o
   3   5  11       81.12       85.66      1.71 o
   4   5  11       48.41       46.99      1.33 o
   5   5  11        7.56        9.56      1.06 o
   6   5  11       10.16        8.07      1.21 o
   7   5  11        4.67        4.71      1.31 o
   8   5  11        2.14        0.48      1.44 o
   0   6  11       12.43       18.01      1.25 o
   1   6  11      127.22      108.92      1.72 o
   2   6  11       50.02       43.65      1.04 o
   3   6  11      128.86      123.67      2.33 o
   4   6  11       25.76       26.10      1.30 o
   5   6  11       46.75       40.28      1.62 o
   6   6  11        6.11        6.59      1.18 o
   7   6  11        3.97        3.75      1.57 o
   8   6  11        1.59        2.05      1.50 o
   0   7  11      280.41      258.06      4.19 o
   1   7  11       57.10       57.32      1.41 o
   2   7  11      400.86      382.76      4.07 o
   3   7  11       81.23       85.93      2.22 o
   4   7  11      236.14      229.54      5.16 o
   5   7  11       31.27       31.43      1.82 o
   6   7  11       55.19       54.16      2.19 o
   7   7  11        3.34        4.42      1.84 o
   0   8  11       20.59       23.49      1.46 o
   1   8  11      394.28      393.97      4.14 o
   2   8  11        4.13        5.70      1.17 o
   3   8  11       96.00       89.78      2.56 o
   4   8  11        1.09        0.33      1.04 o
   5   8  11       32.07       26.75      1.51 o
   6   8  11        4.22        4.59      1.74 o
   7   8  11        8.36        4.26      3.32 o
   0   9  11        5.09        4.41      1.07 o
   1   9  11      106.89      107.97      2.58 o
   2   9  11        6.71        6.92      1.16 o
   3   9  11        5.06        4.76      1.18 o
   4   9  11       16.42       14.13      1.38 o
   5   9  11        2.85        2.96      1.53 o
   6   9  11        0.13        1.86      1.64 o
   0  10  11       23.30       27.08      2.06 o
   1  10  11       12.27       14.14      1.19 o
   2  10  11        8.75        8.86      1.18 o
   3  10  11       18.40       21.02      1.54 o
   4  10  11        1.73        0.07      1.48 o
   5  10  11        4.28        3.06      1.79 o
   0  11  11        5.70        4.82      1.90 o
   1  11  11        1.21        1.70      0.98 o
   2  11  11        1.94        2.53      1.08 o
   3  11  11       13.02       18.26      1.67 o
   4  11  11        0.70        2.12      2.33 o
   0  12  11       36.17       37.00      2.96 o
   1  12  11        8.61       11.24      1.31 o
   0   0  12        8.10        3.58      1.63 o
   1   0  12      109.53      106.81      3.21 o
   2   0  12       15.64       19.01      1.54 o
   3   0  12      134.09      139.28      4.56 o
   4   0  12       24.31       22.79      1.49 o
   5   0  12       13.79       12.71      1.37 o
   6   0  12        0.35        2.59      1.27 o
   7   0  12        0.04        1.41      1.88 o
   8   0  12        0.25        4.02      2.25 o
   9   0  12        1.35        2.31      3.46 o
   0   1  12     1012.87     1054.02     15.51 o
   1   1  12       69.59       58.13      1.62 o
   2   1  12      338.56      345.70      4.12 o
   3   1  12        6.83        4.19      0.64 o
   4   1  12       44.46       42.67      1.41 o
   5   1  12        1.67        2.51      0.77 o
   6   1  12       36.39       37.79      1.55 o
   7   1  12        2.52        2.81      1.23 o
   8   1  12       16.25       17.41      1.95 o
   0   2  12      704.55      719.83     10.25 o
   1   2  12       68.61       69.19      1.77 o
   2   2  12       69.29       76.82      1.63 o
   3   2  12       51.14       48.33      1.23 o
   4   2  12       10.18       14.76      0.82 o
   5   2  12       65.04       67.44      1.79 o
   6   2  12       60.03       65.82      2.20 o
   7   2  12       25.72       25.62      1.77 o
   8   2  12       30.56       32.42      2.02 o
   0   3  12      202.55      223.40      4.43 o
   1   3  12        6.96        6.97      0.73 o
   2   3  12       26.21       30.31      1.01 o
   3   3  12       40.41       39.25      1.13 o
   4   3  12       14.68       16.29      1.00 o
   5   3  12       44.34       48.42      1.83 o
   6   3  12        5.27        5.20      1.10 o
   7   3  12       25.34       31.37      1.82 o
   8   3  12        4.11        5.74      1.32 o
   0   4  12       21.59       16.75      1.44 o
   1   4  12       41.10       41.04      1.23 o
   2   4  12        1.47        1.78      0.58 o
   3   4  12       21.93       18.22      0.90 o
   4   4  12       14.92       13.18      0.93 o
   5   4  12        3.97        3.50      1.11 o
   6   4  12        0.68       -0.26      0.87 o
   7   4  12        8.85        8.35      1.56 o
   8   4  12        1.09        1.94      1.57 o
   0   5  12        0.34        0.42      0.97 o
   1   5  12        7.83        9.49      0.82 o
   2   5  12       13.35       11.99      0.83 o
   3   5  12       11.31       11.81      0.93 o
   4   5  12       50.03       52.26      1.49 o
   5   5  12        0.72        0.89      0.91 o
   6   5  12       20.84       23.20      1.86 o
   7   5  12        3.63        4.72      1.77 o
   8   5  12        1.24        0.06      1.62 o
   0   6  12        0.01       -0.41      0.86 o
   1   6  12       55.94       54.09      1.52 o
   2   6  12      107.42      101.97      2.06 o
   3   6  12       11.99       13.35      1.01 o
   4   6  12       95.73       87.45      2.31 o
   5   6  12        9.14        8.91      1.16 o
   6   6  12        0.49       -1.00      1.28 o
   7   6  12        0.18        2.11      1.38 o
   0   7  12        2.66        0.52      1.43 o
   1   7  12       59.56       66.50      1.78 o
   2   7  12        7.06        9.80      1.03 o
   3   7  12       42.94       47.43      1.97 o
   4   7  12       61.82       71.26      2.46 o
   5   7  12       17.16       16.42      1.39 o
   6   7  12       12.03       16.25      1.77 o
   7   7  12       10.70       13.90      1.68 o
   0   8  12       11.01       15.26      1.72 o
   1   8  12      115.92      120.35      2.39 o
   2   8  12        6.95        6.55      1.24 o
   3   8  12       17.46       20.18      1.56 o
   4   8  12       48.18       50.17      2.31 o
   5   8  12        6.19        8.99      1.50 o
   6   8  12       28.05       31.79      2.36 o
   0   9  12        4.08        3.32      1.17 o
   1   9  12        2.09        1.55      0.75 o
   2   9  12        1.93        2.58      1.11 o
   3   9  12        4.75        6.33      1.80 o
   4   9  12        4.14        7.01      1.48 o
   5   9  12        3.78        5.61      1.77 o
   0  10  12        5.51        4.44      1.44 o
   1  10  12        8.41        6.94      1.13 o
   2  10  12        9.31        9.65      1.29 o
   3  10  12        4.55        4.07      1.60 o
   4  10  12        3.58        2.76      1.59 o
   0  11  12        8.09        4.75      2.18 o
   1  11  12        4.33        6.90      1.27 o
   2  11  12        9.81        9.68      1.28 o
   3  11  12        7.11        9.25      1.42 o
   1   0  13       38.90       41.60      2.25 o
   2   0  13      187.80      164.84      3.93 o
   3   0  13       25.70       26.45      1.84 o
   4   0  13       78.02       74.30      3.25 o
   5   0  13        2.98        2.85      1.17 o
   6   0  13        2.20        1.46      1.43 o
   7   0  13        4.70        2.15      2.07 o
   8   0  13        0.03       -0.08      2.17 o
   0   1  13       68.77       77.93      2.97 o
   1   1  13      148.58      135.45      2.56 o
   2   1  13      160.25      155.83      2.80 o
   3   1  13       25.16       23.51      1.02 o
   4   1  13      142.19      138.39      2.67 o
   5   1  13        9.41       10.94      1.17 o
   6   1  13       36.28       39.00      1.82 o
   7   1  13        8.97       10.26      1.52 o
   8   1  13        6.08        5.80      1.66 o
   0   2  13       21.07       21.09      1.64 o
   1   2  13      187.83      181.77      3.00 o
   2   2  13       40.85       42.16      1.41 o
   3   2  13      205.24      210.79      2.85 o
   4   2  13      111.67      111.17      2.54 o
   5   2  13       99.63      107.40      2.49 o
   6   2  13       63.72       65.95      2.32 o
   7   2  13       50.88       56.58      3.43 o
   8   2  13       11.38       12.24      1.85 o
   0   3  13      350.00      345.11      6.08 o
   1   3  13      192.67      193.05      3.08 o
   2   3  13      130.65      128.61      2.07 o
   3   3  13        9.10        8.59      0.80 o
   4   3  13        9.17        9.36      0.94 o
   5   3  13       26.37       27.07      1.53 o
   6   3  13        2.06        3.07      1.07 o
   7   3  13        0.96        1.23      1.23 o
   8   3  13        2.26        2.06      1.34 o
   0   4  13        0.01       -0.98      0.98 o
   1   4  13        5.46        6.40      0.92 o
   2   4  13       18.48       18.34      0.95 o
   3   4  13       22.05       24.38      1.25 o
   4   4  13       21.02       20.40      1.24 o
   5   4  13       11.02       11.05      1.11 o
   6   4  13        2.23        1.01      0.96 o
   7   4  13        6.67        9.23      1.68 o
   8   4  13        3.26        2.83      1.79 o
   0   5  13       43.18       40.91      2.32 o
   1   5  13       33.30       35.82      1.51 o
   2   5  13       14.80       15.72      1.12 o
   3   5  13       97.28       94.59      2.06 o
   4   5  13       45.17       43.67      1.53 o
   5   5  13       20.25       18.33      1.30 o
   6   5  13        3.18        5.41      1.69 o
   7   5  13        0.07        1.61      1.41 o
   0   6  13        8.53        3.79      1.63 o
   1   6  13        1.67        0.38      0.84 o
   2   6  13       99.94       84.51      2.15 o
   3   6  13       35.84       36.19      1.62 o
   4   6  13       82.72       86.92      2.36 o
   5   6  13       14.91       16.08      1.36 o
   6   6  13        6.11        5.43      1.58 o
   7   6  13        0.05        3.29      1.46 o
   0   7  13      353.96      319.79      6.93 o
   1   7  13      146.18      131.66      2.87 o
   2   7  13      197.64      185.91      3.34 o
   3   7  13        4.92        2.14      1.35 o
   4   7  13       76.08       71.85      2.72 o
   5   7  13        9.66       12.06      1.34 o
   6   7  13       12.05       10.44      1.71 o
   0   8  13      115.68      124.38      4.58 o
   1   8  13       51.61       48.57      2.06 o
   2   8  13       97.38       98.14      2.35 o
   3   8  13       44.52       39.26      2.17 o
   4   8  13       40.03       37.04      2.13 o
   5   8  13       14.36       17.48      2.36 o
   6   8  13        7.11        7.08      1.78 o
   0   9  13        9.14        6.26      1.30 o
   1   9  13       11.45       11.76      1.11 o
   2   9  13        3.15        1.44      1.37 o
   3   9  13       23.03       28.55      2.09 o
   4   9  13       11.44       12.65      2.22 o
   5   9  13        5.96        8.03      3.44 o
   0  10  13        0.14       -1.24      1.24 o
   1  10  13       10.54       10.00      1.32 o
   2  10  13        0.59        1.50      1.14 o
   3  10  13        8.80        8.81      1.52 o
   4  10  13        0.06       -1.25      1.25 o
   0  11  13        2.31       -1.44      2.56 o
   1  11  13       17.58       22.23      1.67 o
   2  11  13        1.38        1.73      1.27 o
   0   0  14       39.48       41.84      3.64 o
   1   0  14      114.39      104.42      4.00 o
   2   0  14      253.27      260.54      5.82 o
   3   0  14       20.33       25.06      2.12 o
   4   0  14      273.70      292.52      8.20 o
   5   0  14        9.48        9.99      1.61 o
   6   0  14       12.95       11.40      1.58 o
   7   0  14        0.09        2.85      2.12 o
   8   0  14        0.05        1.10      3.97 o
   0   1  14      559.56      545.44      9.47 o
   1   1  14      112.84      107.30      2.90 o
   2   1  14      376.79      350.39      4.95 o
   3   1  14       65.76       65.73      2.10 o
   4   1  14      255.09      241.17      3.77 o
   5   1  14       35.96       37.69      1.66 o
   6   1  14       47.07       47.45      1.91 o
   7   1  14       16.30       16.96      1.99 o
   8   1  14        2.46        3.18      1.61 o
   0   2  14       34.64       32.04      2.26 o
   1   2  14      557.72      564.72      6.91 o
   2   2  14       45.46       40.19      1.72 o
   3   2  14      294.49      279.95      4.81 o
   4   2  14       27.81       29.86      1.61 o
   5   2  14       53.22       50.32      1.96 o
   6   2  14       29.02       27.24      1.70 o
   7   2  14        9.16        8.16      1.48 o
   8   2  14        8.01        7.49      1.98 o
   0   3  14       83.59       76.00      3.11 o
   1   3  14      301.57      273.37      4.40 o
   2   3  14       30.88       27.67      1.26 o
   3   3  14       25.43       23.44      1.28 o
   4   3  14       52.32       47.88      1.87 o
   5   3  14        1.16       -0.79      1.03 o
   6   3  14       43.40       44.05      1.96 o
   7   3  14       10.75       10.73      1.52 o
   0   4  14        0.86       -0.65      1.25 o
   1   4  14       60.53       50.31      2.00 o
   2   4  14       24.54       22.76      1.33 o
   3   4  14      166.55      151.65      2.91 o
   4   4  14       25.71       26.68      1.44 o
   5   4  14       27.70       25.21      1.56 o
   6   4  14       10.58       11.81      1.29 o
   7   4  14       10.34       13.63      1.41 o
   0   5  14        7.90        6.79      1.55 o
   1   5  14        2.41        1.42      0.99 o
   2   5  14       26.29       27.69      1.46 o
   3   5  14        5.91        5.14      1.02 o
   4   5  14       16.59       15.47      1.26 o
   5   5  14        2.69        2.43      1.02 o
   6   5  14        2.37        2.84      1.34 o
   7   5  14        1.02        0.71      1.58 o
   0   6  14        4.01        1.20      1.69 o
   1   6  14       13.35       10.36      1.30 o
   2   6  14       47.78       52.55      2.11 o
   3   6  14       18.01       13.32      1.40 o
   4   6  14       77.77       85.21      2.11 o
   5   6  14       13.14        7.94      1.59 o
   6   6  14        3.73        4.64      1.54 o
   7   6  14        4.53        4.30      4.38 o
   0   7  14      119.68      112.69      5.12 o
   1   7  14        2.90        3.16      1.24 o
   2   7  14      154.95      157.16      3.15 o
   3   7  14        0.69        2.10      1.16 o
   4   7  14       56.77       53.86      2.46 o
   5   7  14        1.34        1.33      1.33 o
   6   7  14        1.35        2.62      1.68 o
   0   8  14       79.15       87.53      3.82 o
   1   8  14       67.75       60.25      2.88 o
   2   8  14       14.26       16.30      1.25 o
   3   8  14        5.24        6.22      1.41 o
   4   8  14        3.57        2.86      1.47 o
   5   8  14        0.56        2.27      1.32 o
   0   9  14        1.11       -1.07      1.62 o
   1   9  14       20.20       14.23      1.31 o
   2   9  14        1.52        1.81      1.43 o
   3   9  14       11.41       13.20      1.80 o
   4   9  14        0.71        0.83      1.45 o
   0  10  14        3.11        1.96      2.99 o
   1  10  14        1.92        0.80      1.30 o
   2  10  14        2.12        0.83      1.19 o
   3  10  14        5.79        4.59      1.58 o
   1   0  15        0.63       -1.34      1.45 o
   2   0  15       60.92       58.16      2.93 o
   3   0  15       11.42        8.40      1.85 o
   4   0  15        2.19        2.11      1.65 o
   5   0  15       28.45       29.20      4.48 o
   6   0  15        1.31        3.86      1.75 o
   7   0  15        7.06        6.06      2.39 o
   0   1  15      456.40      453.33      9.34 o
   1   1  15       17.60       24.07      1.56 o
   2   1  15      422.27      436.25      5.92 o
   3   1  15        3.38        1.25      1.13 o
   4   1  15      116.04      122.80      3.10 o
   5   1  15        4.10        3.24      1.19 o
   6   1  15       17.79       19.53      1.50 o
   7   1  15        0.52        0.96      2.10 o
   0   2  15       87.41       91.86      3.64 o
   1   2  15     1157.78     1152.15     12.92 o
   2   2  15       20.71       18.24      1.50 o
   3   2  15      207.14      210.77      4.04 o
   4   2  15        8.62        7.02      1.20 o
   5   2  15       37.67       41.66      1.86 o
   6   2  15        1.30        2.56      1.14 o
   7   2  15        4.11        5.41      1.62 o
   0   3  15       34.46       28.80      2.35 o
   1   3  15      300.79      297.05      5.03 o
   2   3  15       81.32       76.44      2.44 o
   3   3  15       15.35       14.63      1.19 o
   4   3  15       57.23       62.53      2.16 o
   5   3  15       23.92       28.07      1.68 o
   6   3  15        0.94        1.50      1.55 o
   7   3  15       25.03       27.41      2.15 o
   0   4  15       11.12       13.44      1.91 o
   1   4  15       16.50       14.96      1.52 o
   2   4  15       11.64        8.93      1.14 o
   3   4  15       18.77       15.42      1.25 o
   4   4  15        7.91        5.00      1.51 o
   5   4  15       13.75       15.37      1.47 o
   6   4  15        7.71        8.98      1.29 o
   7   4  15        1.11        3.69      1.88 o
   0   5  15        0.11        1.44      1.67 o
   1   5  15       24.71       20.53      1.64 o
   2   5  15       17.13       18.15      1.39 o
   3   5  15      110.12      111.13      2.83 o
   4   5  15       15.12       16.49      1.44 o
   5   5  15       25.69       27.01      1.84 o
   6   5  15        3.39        1.98      1.29 o
   7   5  15        0.45       -3.46      3.46 o
   0   6  15       81.79       71.82      4.49 o
   1   6  15       24.65       24.92      1.65 o
   2   6  15       61.48       56.71      2.22 o
   3   6  15        1.12        1.19      1.27 o
   4   6  15       36.96       34.79      1.56 o
   5   6  15        0.13        1.21      1.41 o
   6   6  15        7.31        6.72      1.72 o
   0   7  15      111.65       99.82      4.98 o
   1   7  15        0.24       -0.59      1.36 o
   2   7  15       40.62       35.21      2.29 o
   3   7  15        3.36        1.85      1.22 o
   4   7  15        7.43        6.72      1.51 o
   5   7  15        2.38        4.63      1.74 o
   0   8  15        9.00        8.71      2.03 o
   1   8  15        2.79        3.13      1.29 o
   2   8  15        9.12        9.97      1.40 o
   3   8  15       15.63       17.06      1.91 o
   4   8  15        0.54        0.19      1.36 o
   5   8  15        4.09        7.08      2.66 o
   0   9  15        3.03        0.69      2.17 o
   1   9  15        2.79        3.24      1.25 o
   2   9  15        0.93        1.22      1.46 o
   3   9  15        2.93        4.58      1.61 o
   4   9  15        1.79        6.46      4.00 o
   0  10  15       21.89       20.31      2.49 o
   1  10  15        1.30       -0.78      1.31 o
   2  10  15       26.77       35.32      3.42 o
   0   0  16      748.21      760.06     19.75 o
   1   0  16       16.25       14.97      2.15 o
   2   0  16      518.43      549.99     16.60 o
   3   0  16        2.71        1.76      1.88 o
   4   0  16      146.83      153.31      5.29 o
   5   0  16        5.03        4.36      1.95 o
   6   0  16       17.09       17.55      3.19 o
   7   0  16        0.47        3.66      2.42 o
   0   1  16      461.82      477.76      9.99 o
   1   1  16       75.92       82.21      2.52 o
   2   1  16      209.59      227.32      4.07 o
   3   1  16       84.64       86.32      2.54 o
   4   1  16       40.23       41.12      2.07 o
   5   1  16       13.83       14.53      1.69 o
   6   1  16        8.61        8.16      1.42 o
   7   1  16        0.33        3.04      1.91 o
   0   2  16      191.72      191.90      5.28 o
   1   2  16      429.91      466.48      6.63 o
   2   2  16       72.41       68.67      2.35 o
   3   2  16      210.92      210.90      4.15 o
   4   2  16       18.31       16.55      1.63 o
   5   2  16       23.51       23.33      1.72 o
   6   2  16        9.11        9.81      1.38 o
   7   2  16        5.66        8.33      2.19 o
   0   3  16        1.42       -1.01      1.47 o
   1   3  16        4.17        2.97      1.21 o
   2   3  16        0.92       -0.71      1.14 o
   3   3  16        3.81        2.33      1.18 o
   4   3  16       15.25       16.61      1.53 o
   5   3  16       28.32       27.54      1.72 o
   6   3  16        7.38        8.05      1.41 o
   7   3  16       10.81       11.46      2.61 o
   0   4  16      132.54      113.73      4.63 o
   1   4  16       50.79       45.41      2.18 o
   2   4  16       13.79        9.48      1.32 o
   3   4  16       17.53       15.79      1.56 o
   4   4  16        6.59        7.54      1.36 o
   5   4  16       14.75       12.35      1.39 o
   6   4  16        1.39        4.13      1.23 o
   0   5  16        4.94        2.12      1.99 o
   1   5  16       61.40       57.97      2.58 o
   2   5  16        0.72       -1.00      1.00 o
   3   5  16       13.17       13.07      1.40 o
   4   5  16        3.75        3.49      1.20 o
   5   5  16        3.11        3.00      1.13 o
   6   5  16        1.21        0.62      1.02 o
   0   6  16        0.25       -0.86      1.78 o
   1   6  16       29.90       23.20      2.47 o
   2   6  16       41.51       41.50      2.07 o
   3   6  16       33.53       32.35      1.91 o
   4   6  16       40.60       39.61      2.17 o
   5   6  16        0.81        1.25      1.62 o
   0   7  16      100.78      102.31      5.19 o
   1   7  16       19.50       18.73      1.89 o
   2   7  16       30.38       28.23      1.84 o
   3   7  16       14.64       14.30      1.51 o
   4   7  16        1.29        1.42      2.07 o
   5   7  16        7.90        6.62      2.02 o
   0   8  16       13.22       10.45      2.58 o
   1   8  16        4.69        4.16      1.40 o
   2   8  16        3.70        4.19      1.30 o
   3   8  16        1.52        0.54      1.57 o
   4   8  16        2.01        2.25      1.79 o
   0   9  16       11.47        5.73      2.70 o
   1   9  16       54.99       63.53      2.46 o
   2   9  16        3.00        2.73      1.84 o
   1   0  17        0.39       -1.16      1.47 o
   2   0  17        2.22        4.54      1.74 o
   3   0  17       33.55       34.09      2.65 o
   4   0  17        3.68        5.03      2.02 o
   5   0  17       20.76       20.79      2.67 o
   6   0  17        2.40        2.66      2.01 o
   0   1  17      218.05      248.99      6.76 o
   1   1  17        2.53        4.26      1.23 o
   2   1  17      145.75      140.28      3.23 o
   3   1  17       33.86       36.72      2.02 o
   4   1  17       16.57       16.28      1.76 o
   5   1  17       13.80       11.68      1.69 o
   6   1  17        0.38        1.78      1.28 o
   0   2  17       24.34       24.40      2.50 o
   1   2  17       15.73       17.66      1.60 o
   2   2  17       40.41       40.30      2.27 o
   3   2  17       28.02       32.14      1.96 o
   4   2  17       36.13       34.36      2.03 o
   5   2  17       14.43       15.87      1.93 o
   6   2  17        8.56       10.16      2.05 o
   0   3  17        4.28        2.26      2.04 o
   1   3  17      140.11      131.38      3.48 o
   2   3  17        4.15        1.87      1.33 o
   3   3  17       77.97       77.57      2.68 o
   4   3  17        0.94        1.06      1.22 o
   5   3  17       25.88       33.15      2.09 o
   6   3  17        1.42        4.01      1.28 o
   0   4  17      152.06      143.08      5.34 o
   1   4  17      144.49      126.17      3.61 o
   2   4  17       44.52       43.02      2.00 o
   3   4  17       72.88       64.70      2.63 o
   4   4  17       15.85       12.26      1.55 o
   5   4  17       19.98       25.42      1.74 o
   6   4  17        3.32        1.82      1.38 o
   0   5  17        1.97       -0.49      2.38 o
   1   5  17        5.79        6.30      1.54 o
   2   5  17       23.81       24.75      3.28 o
   3   5  17       50.50       48.67      2.53 o
   4   5  17       13.51       13.98      1.53 o
   5   5  17        8.52        8.66      1.55 o
   0   6  17        3.90        1.65      1.97 o
   1   6  17        9.68       10.42      1.64 o
   2   6  17        4.02        1.99      1.39 o
   3   6  17       23.52       23.19      2.01 o
   4   6  17        2.73        2.26      1.37 o
   5   6  17        6.70        7.20      2.02 o
   0   7  17        0.00       -4.22      4.80 o
   1   7  17        0.27        1.20      1.45 o
   2   7  17        8.71       10.88      1.52 o
   3   7  17       37.60       41.10      3.80 o
   4   7  17        8.70        8.63      1.90 o
   0   8  17        4.43        2.05      2.62 o
   1   8  17       29.03       33.58      2.93 o
   2   8  17        3.76        5.35      1.45 o
   3   8  17       11.55       11.53      2.03 o
   0   9  17       49.40       50.59      4.74 o
   1   9  17        4.12        1.24      2.67 o
   0   0  18       30.05       34.93      4.07 o
   1   0  18       12.02       11.44      2.20 o
   2   0  18        9.93       10.41      2.07 o
   3   0  18       21.99       27.23      2.93 o
   4   0  18        0.05        2.08      1.83 o
   5   0  18        0.10        2.35      2.04 o
   6   0  18        0.07       -1.90      2.03 o
   0   1  18       41.49       48.15      3.19 o
   1   1  18       24.63       19.92      1.70 o
   2   1  18        5.03        2.94      1.33 o
   3   1  18       21.35       20.15      1.79 o
   4   1  18       34.55       34.34      2.24 o
   5   1  18       28.54       30.45      2.36 o
   6   1  18       10.21       13.53      1.79 o
   0   2  18        5.38        6.35      1.99 o
   1   2  18       54.39       51.90      2.44 o
   2   2  18        5.04        4.21      1.56 o
   3   2  18       26.63       25.26      1.90 o
   4   2  18       11.16       12.79      1.91 o
   5   2  18       23.31       29.35      2.28 o
   6   2  18        7.88        9.92      2.18 o
   0   3  18       61.90       63.30      4.26 o
   1   3  18        2.35        1.07      1.35 o
   2   3  18       28.24       31.68      2.08 o
   3   3  18        5.03        9.37      1.54 o
   4   3  18        7.47        7.01      1.60 o
   5   3  18        1.84        4.76      1.50 o
   0   4  18       15.79       20.55      3.03 o
   1   4  18        3.17        1.67      1.48 o
   2   4  18        2.86        2.93      1.50 o
   3   4  18       13.10       14.84      1.84 o
   4   4  18        9.49        8.92      1.70 o
   5   4  18        0.99        2.93      1.57 o
   0   5  18        6.56        2.55      2.62 o
   1   5  18       31.91       27.58      2.21 o
   2   5  18       22.09       21.23      1.94 o
   3   5  18       16.10       17.58      2.08 o
   4   5  18       21.72       18.16      2.14 o
   5   5  18        0.69        1.35      2.19 o
   0   6  18        0.11       -2.25      2.25 o
   1   6  18        5.19        4.73      1.53 o
   2   6  18        4.48        7.29      1.57 o
   3   6  18       16.30       17.55      2.44 o
   4   6  18        1.73        2.56      1.72 o
   0   7  18        4.97        3.75      2.85 o
   1   7  18        6.01        4.33      2.00 o
   2   7  18        0.99        0.21      1.50 o
   3   7  18        2.26        1.51      1.49 o
   0   8  18       11.05        9.97      2.56 o
   1   8  18        8.30        9.49      2.94 o
   1   0  19        0.70        0.01      1.72 o
   2   0  19        2.90        2.73      1.83 o
   3   0  19        0.05       -1.37      1.77 o
   4   0  19        8.57        5.86      2.24 o
   5   0  19        0.23        7.18      3.50 o
   0   1  19        9.67       10.97      2.18 o
   1   1  19        2.19        0.18      1.25 o
   2   1  19       13.42       13.31      1.69 o
   3   1  19        6.68        3.16      1.49 o
   4   1  19        0.78       -0.05      1.36 o
   5   1  19        5.55        7.73      2.95 o
   0   2  19       45.84       43.46      3.80 o
   1   2  19       10.43       13.91      1.78 o
   2   2  19        4.46        3.24      1.53 o
   3   2  19        5.91        3.36      1.43 o
   4   2  19        0.10        0.66      1.52 o
   5   2  19        1.37        3.53      1.67 o
   0   3  19       42.85       42.81      3.77 o
   1   3  19        6.79        4.78      1.64 o
   2   3  19       10.52        7.89      1.58 o
   3   3  19        9.57        8.00      1.90 o
   4   3  19        0.23        0.88      1.51 o
   5   3  19        0.02        0.58      1.91 o
   0   4  19        1.62       -1.52      2.31 o
   1   4  19       20.71       24.58      2.22 o
   2   4  19        2.86        5.17      1.81 o
   3   4  19       12.86       14.16      2.10 o
   4   4  19        0.96        0.35      1.52 o
   0   5  19        7.03       12.87      2.87 o
   1   5  19        1.75        1.41      1.63 o
   2   5  19        2.75        2.01      1.66 o
   3   5  19       18.27       21.61      2.30 o
   4   5  19        5.30        3.17      2.11 o
   0   6  19        6.68        8.55      3.15 o
   1   6  19        8.09        7.67      1.74 o
   2   6  19        2.51        2.20      1.72 o
   3   6  19       15.49       13.72      2.26 o
   0   7  19        8.99        9.57      3.31 o
   1   7  19        1.66        0.21      1.64 o
   0   0  20        3.38        3.07      2.82 o
   1   0  20       28.88       33.59      3.15 o
   2   0  20        1.78        0.06      2.65 o
   3   0  20       17.14       24.59      3.15 o
   4   0  20        0.73        2.98      3.48 o
   0   1  20        0.09       -0.73      1.80 o
   1   1  20        7.15        7.66      1.67 o
   2   1  20        1.01       -1.18      1.37 o
   3   1  20        2.80        3.73      1.57 o
   4   1  20        2.94        1.83      1.52 o
   0   2  20        2.22        2.66      2.21 o
   1   2  20        2.50        0.77      1.45 o
   2   2  20        7.16        7.24      1.63 o
   3   2  20        1.79        3.60      1.58 o
   4   2  20        1.59       -0.27      1.59 o
   0   3  20       31.04       36.32      7.33 o
   1   3  20        2.45        1.83      1.76 o
   2   3  20       18.28       18.55      2.80 o
   3   3  20        5.99        1.77      1.66 o
   4   3  20        3.77        0.95      2.62 o
   0   4  20       30.86       33.80      3.73 o
   1   4  20        1.55       -0.99      1.47 o
   2   4  20       10.87       11.57      2.09 o
   3   4  20        4.16        4.97      1.86 o
   0   5  20        0.33       -0.76      2.68 o
   1   5  20        4.83        1.76      1.78 o
   2   5  20        5.49        3.81      1.89 o
   0   6  20        7.18        6.73      3.26 o
   1   6  20        0.28        1.63      2.77 o
   1   0  21        0.22        1.68      2.41 o
   2   0  21       10.64        6.31      3.05 o
   3   0  21        2.36       -2.10      2.10 o
   0   1  21        7.96        4.96      2.60 o
   1   1  21       27.56       31.21      2.45 o
   2   1  21        7.34        5.36      1.89 o
   3   1  21       22.54       25.33      2.37 o
   0   2  21        4.68       11.65      2.88 o
   1   2  21        5.32        4.24      1.75 o
   2   2  21        4.98        7.90      1.76 o
   3   2  21        2.19        2.33      1.74 o
   0   3  21        1.24        3.19      2.58 o
   1   3  21        7.01        5.81      1.89 o
   2   3  21        1.62        2.03      1.71 o
   0   4  21        7.71        8.41      2.87 o
   1   4  21       19.24       18.73      2.50 o
   0   0  22       51.38       65.58      6.07 o
   1   0  22       21.57       28.50      3.89 o
   0   1  22        7.19        4.45      2.59 o
   1   1  22        0.00       -0.89      1.74 o
   0   2  22       27.97       40.11      7.38 o
 
